# Supplementary material for: Bis{benzyl 3-[(1H-indol-3-yl)methyl­idene]dithio­carbazato-κ2 N 3,S}palladium(II) pyridine disolvate
Source: Acta Crystallogr Sect E Struct Rep Online. 2011 Jan 22;67(Pt 2):m230. doi: 10.1107/S1600536811001991 (PMC3051733; doi:10.1107/S1600536811001991)
Supplement: Supplementary file 1 [file e-67-0m230-sup1.cif]

##############################################################################
###                                                                        ###
###        Electronic paper (Acta Crystallographica Section E)             ###
###                                                                        ###
##############################################################################
#                                                                            #
# This CIF contains the data in a paper accepted for publication in Acta     #
# Crystallographica Section E. It conforms to the requirements of Notes      #
# for Authors for Section E, and has been peer reviewed under the auspices   #
# of the IUCr Commission on Journals.                                        #
#                                                                            #
# Full details of the Crystallographic Information File format               #
# are given in the paper "The Crystallographic Information File (CIF):       #
# a New Standard Archive File for Crystallography" by S. R. Hall, F. H.      #
# Allen and I. D. Brown [Acta Cryst. (1991), A47, 655-685].                  #
#                                                                            #
# The current version of the core CIF dictionary is obtainable from          #
# ftp://ftp.iucr.org/pub/cif_core.dic. The current version number is 2.4.    #
#                                                                            #
# Software is freely available for graphical display of the structure(s) in  #
# this CIF.  For information consult the CIF home page http://www.iucr.org/  #
# cif/home.html                                                              #
#                                                                            #
# This file may be used for bona fide research purposes within the           #
# scientific community so long as proper attribution is given to the journal # 
# article from which it was obtained.                                        #
#                                                                            #
##############################################################################
                                             
data_I
_audit_creation_method     SHELXL-97
_chemical_name_systematic
;
Bis{benzyl 3-[(1<i>H</i>-indol-3-yl)methylidene]dithiocarbazato-
\k^2^<i>N</i>^3^,<i>S</i>}palladium(II) pyridine disolvate
;
_chemical_name_common     ?
_chemical_formula_moiety     'C34 H28 N6 Pd S4, 2(C5 H5 N)'
_chemical_formula_sum     'C44 H38 N8 Pd S4'
_chemical_formula_iupac     '[Pd (C17 H14 N3 S2)2], 2C5 H5 N'
_chemical_formula_weight     913.46
_chemical_melting_point     ?
_symmetry_cell_setting     triclinic
_symmetry_space_group_name_H-M     'P -1'
_symmetry_space_group_name_Hall     '-P 1'
loop_
    _symmetry_equiv_pos_as_xyz
    'x, y, z'
    '-x, -y, -z'
_cell_length_a     9.9688(2)
_cell_length_b     10.5041(2)
_cell_length_c     10.9491(2)
_cell_angle_alpha     62.534(2)
_cell_angle_beta     78.494(2)
_cell_angle_gamma     78.985(2)
_cell_volume     990.35(3)
_cell_formula_units_Z     1
_cell_measurement_reflns_used     2496
_cell_measurement_theta_min     2.20
_cell_measurement_theta_max     27.43
_cell_measurement_temperature     100(2)
_exptl_crystal_description     block
_exptl_crystal_colour     red
_exptl_crystal_size_max     0.10
_exptl_crystal_size_mid     0.07
_exptl_crystal_size_min     0.05
_exptl_crystal_density_diffrn     1.532
_exptl_crystal_density_meas     ?
_exptl_crystal_density_method     'not measured'
_exptl_crystal_F_000     468
_exptl_absorpt_coefficient_mu     0.724
_exptl_absorpt_correction_type     multi-scan
_exptl_absorpt_process_details     '(SADABS; Sheldrick, 1996)'
_exptl_absorpt_correction_T_min     0.9311
_exptl_absorpt_correction_T_max     0.9647
_exptl_special_details
;
;
_diffrn_ambient_temperature     100(2)
_diffrn_radiation_type     MoK\a
_diffrn_radiation_wavelength     0.71073
_diffrn_radiation_source     'fine-focus sealed tube'
_diffrn_radiation_monochromator     graphite
_diffrn_measurement_device_type     'Bruker APEXII CCD'
_diffrn_measurement_method     '\f and \w'
_diffrn_detector_area_resol_mean     ?
_diffrn_reflns_number     8128
_diffrn_reflns_av_R_equivalents     0.0410
_diffrn_reflns_av_sigmaI/netI     0.0714
_diffrn_reflns_theta_min     2.11
_diffrn_reflns_theta_max     26.00
_diffrn_reflns_theta_full     26.00
_diffrn_measured_fraction_theta_max     0.996
_diffrn_measured_fraction_theta_full     0.996
_diffrn_reflns_limit_h_min     -11
_diffrn_reflns_limit_h_max     12
_diffrn_reflns_limit_k_min     -12
_diffrn_reflns_limit_k_max     12
_diffrn_reflns_limit_l_min     -13
_diffrn_reflns_limit_l_max     13
_refine_special_details
;
Refinement of <i>F</i>^2^ against ALL reflections. The weighted <i>R</i>-factor
<i>wR</i> and goodness of fit <i>S</i> are based on <i>F</i>^2^, conventional
<i>R</i>-factors <i>R</i> are based on <i>F</i>, with <i>F</i> set to zero for
negative <i>F</i>^2^. The threshold expression of <i>F</i>^2^ >
\s(<i>F</i>^2^) is used only for calculating <i>R</i>-factors(gt) <i>etc</i>.
and is not relevant to the choice of reflections for refinement.
<i>R</i>-factors based on <i>F</i>^2^ are statistically about twice as large
as those based on <i>F</i>, and <i>R</i>- factors based on ALL data will be
even larger.
;
_reflns_number_total     3879
_reflns_number_gt     3045
_reflns_threshold_expression     I>2sigma(I)
_refine_ls_structure_factor_coef     Fsqd
_refine_ls_matrix_type     full
_refine_ls_R_factor_all     0.0600
_refine_ls_R_factor_gt     0.0392
_refine_ls_wR_factor_gt     0.0660
_refine_ls_wR_factor_ref     0.0703
_refine_ls_goodness_of_fit_ref     0.987
_refine_ls_restrained_S_all     0.987
_refine_ls_number_reflns     3879
_refine_ls_number_parameters     262
_refine_ls_number_restraints     1
_refine_ls_hydrogen_treatment     mixed
_refine_ls_weighting_scheme     calc
_refine_ls_weighting_details
                 'calc w=1/[\s^2^(Fo^2^)+(0.0263P)^2^] where P=(Fo^2^+2Fc^2^)/3'
_atom_sites_solution_hydrogens     geom
_atom_sites_solution_primary     direct
_atom_sites_solution_secondary     difmap
_refine_ls_shift/su_max     0.001
_refine_ls_shift/su_mean     0.000
_refine_diff_density_max     0.728
_refine_diff_density_min     -1.031
_refine_ls_extinction_method     none
_refine_ls_extinction_coef     ?
loop_
    _atom_type_symbol
    _atom_type_description
    _atom_type_scat_dispersion_real
    _atom_type_scat_dispersion_imag
    _atom_type_scat_source
    'C' 'C' 0.0033 0.0016
                         'International Tables Vol C Tables 4.2.6.8 and 6.1.1.4'
    'H' 'H' 0.0000 0.0000
                         'International Tables Vol C Tables 4.2.6.8 and 6.1.1.4'
    'N' 'N' 0.0061 0.0033
                         'International Tables Vol C Tables 4.2.6.8 and 6.1.1.4'
    'Pd' 'Pd' -0.9988 1.0072
                         'International Tables Vol C Tables 4.2.6.8 and 6.1.1.4'
    'S' 'S' 0.1246 0.1234
                         'International Tables Vol C Tables 4.2.6.8 and 6.1.1.4'
_computing_data_collection     'APEX2 (Bruker, 2007)'
_computing_cell_refinement     'SAINT (Bruker, 2007)'
_computing_data_reduction     'SAINT (Bruker, 2007)'
_computing_structure_solution     'SHELXS97 (Sheldrick, 2008)'
_computing_structure_refinement     'SHELXL97 (Sheldrick, 2008)'
_computing_molecular_graphics     'XSEED (Barbour, 2001)'
_computing_publication_material
                        'SHELXL97 (Sheldrick, 2008) and publCIF (Westrip, 2010)'
loop_
    _atom_site_type_symbol
    _atom_site_label
    _atom_site_fract_x
    _atom_site_fract_y
    _atom_site_fract_z
    _atom_site_U_iso_or_equiv
    _atom_site_adp_type
    _atom_site_calc_flag
    _atom_site_refinement_flags
    _atom_site_occupancy
    _atom_site_disorder_assembly
    _atom_site_disorder_group
    Pd Pd1 0.0000 0.0000 0.0000 0.01415(11) Uani d S 1 . .
    S S1 0.22662(8) -0.07299(8) 0.03590(8) 0.01946(19) Uani d . 1 . .
    S S2 0.39814(8) 0.01851(8) 0.15858(8) 0.01993(19) Uani d . 1 . .
    N N1 -0.0326(3) 0.4905(3) 0.2098(3) 0.0209(6) Uani d D 1 . .
    H H1N 0.014(3) 0.528(3) 0.240(3) 0.025 Uiso d D 1 . .
    N N2 0.0161(3) 0.1372(2) 0.0784(2) 0.0161(6) Uani d . 1 . .
    N N3 0.1382(3) 0.1317(2) 0.1281(2) 0.0168(6) Uani d . 1 . .
    C C1 0.0172(3) 0.3767(3) 0.1816(3) 0.0211(7) Uani d . 1 . .
    H H1 0.1081 0.3286 0.1913 0.025 Uiso calc R 1 . .
    C C2 -0.0838(3) 0.3404(3) 0.1364(3) 0.0175(7) Uani d . 1 . .
    C C3 -0.2052(3) 0.4404(3) 0.1403(3) 0.0175(7) Uani d . 1 . .
    C C4 -0.3413(3) 0.4581(3) 0.1129(3) 0.0207(7) Uani d . 1 . .
    H H4 -0.3696 0.3974 0.0822 0.025 Uiso calc R 1 . .
    C C5 -0.4324(3) 0.5660(3) 0.1317(3) 0.0247(8) Uani d . 1 . .
    H H5 -0.5249 0.5785 0.1146 0.030 Uiso calc R 1 . .
    C C6 -0.3925(4) 0.6577(3) 0.1754(3) 0.0257(8) Uani d . 1 . .
    H H6 -0.4580 0.7315 0.1863 0.031 Uiso calc R 1 . .
    C C7 -0.2600(3) 0.6428(3) 0.2026(3) 0.0236(8) Uani d . 1 . .
    H H7 -0.2324 0.7052 0.2317 0.028 Uiso calc R 1 . .
    C C8 -0.1682(3) 0.5327(3) 0.1860(3) 0.0185(7) Uani d . 1 . .
    C C9 -0.0809(3) 0.2353(3) 0.0870(3) 0.0161(7) Uani d . 1 . .
    H H9 -0.1638 0.2379 0.0551 0.019 Uiso calc R 1 . .
    C C10 0.2357(3) 0.0394(3) 0.1092(3) 0.0155(7) Uani d . 1 . .
    C C11 0.3916(3) 0.1657(3) 0.2031(3) 0.0192(7) Uani d . 1 . .
    H H11A 0.4837 0.2004 0.1736 0.023 Uiso calc R 1 . .
    H H11B 0.3258 0.2461 0.1484 0.023 Uiso calc R 1 . .
    C C12 0.3507(3) 0.1328(3) 0.3543(3) 0.0180(7) Uani d . 1 . .
    C C13 0.2418(3) 0.0539(3) 0.4334(3) 0.0243(7) Uani d . 1 . .
    H H13 0.1898 0.0208 0.3920 0.029 Uiso calc R 1 . .
    C C14 0.2083(4) 0.0229(3) 0.5724(3) 0.0283(8) Uani d . 1 . .
    H H14 0.1344 -0.0324 0.6260 0.034 Uiso calc R 1 . .
    C C15 0.2820(4) 0.0720(3) 0.6337(3) 0.0289(8) Uani d . 1 . .
    H H15 0.2590 0.0507 0.7291 0.035 Uiso calc R 1 . .
    C C16 0.3883(4) 0.1516(3) 0.5552(3) 0.0265(8) Uani d . 1 . .
    H H16 0.4383 0.1868 0.5964 0.032 Uiso calc R 1 . .
    C C17 0.4238(3) 0.1814(3) 0.4174(3) 0.0209(7) Uani d . 1 . .
    H H17 0.4988 0.2356 0.3650 0.025 Uiso calc R 1 . .
    N N4 0.1071(3) 0.5947(3) 0.3379(3) 0.0247(6) Uani d . 1 . .
    C C18 0.0482(4) 0.6915(3) 0.3856(3) 0.0293(8) Uani d . 1 . .
    H H18 -0.0442 0.7315 0.3704 0.035 Uiso calc R 1 . .
    C C19 0.1138(4) 0.7360(4) 0.4550(3) 0.0322(8) Uani d . 1 . .
    H H19 0.0671 0.8044 0.4875 0.039 Uiso calc R 1 . .
    C C20 0.2470(4) 0.6811(4) 0.4771(4) 0.0392(10) Uani d . 1 . .
    H H20 0.2951 0.7107 0.5245 0.047 Uiso calc R 1 . .
    C C21 0.3098(4) 0.5814(4) 0.4286(4) 0.0435(10) Uani d . 1 . .
    H H21 0.4026 0.5412 0.4416 0.052 Uiso calc R 1 . .
    C C22 0.2362(4) 0.5409(4) 0.3610(3) 0.0327(9) Uani d . 1 . .
    H H22 0.2799 0.4710 0.3293 0.039 Uiso calc R 1 . .
loop_
    _atom_site_aniso_label
    _atom_site_aniso_U_11
    _atom_site_aniso_U_22
    _atom_site_aniso_U_33
    _atom_site_aniso_U_12
    _atom_site_aniso_U_13
    _atom_site_aniso_U_23
    Pd1 0.0175(2) 0.01085(18) 0.0166(2) -0.00293(15) -0.00176(15) -0.00774(15)
    S1 0.0206(5) 0.0190(4) 0.0251(4) -0.0007(4) -0.0042(4) -0.0151(4)
    S2 0.0200(5) 0.0204(4) 0.0249(4) 0.0001(4) -0.0052(4) -0.0147(4)
    N1 0.0240(17) 0.0187(14) 0.0272(15) -0.0053(12) -0.0004(12) -0.0160(12)
    N2 0.0220(15) 0.0108(12) 0.0192(13) -0.0021(11) -0.0027(11) -0.0094(10)
    N3 0.0201(15) 0.0144(13) 0.0184(13) -0.0034(12) -0.0033(11) -0.0084(11)
    C1 0.0260(19) 0.0155(15) 0.0219(17) -0.0009(14) -0.0011(14) -0.0096(13)
    C2 0.0228(18) 0.0120(14) 0.0159(15) -0.0032(13) 0.0021(13) -0.0060(12)
    C3 0.0207(18) 0.0128(15) 0.0157(16) -0.0033(14) 0.0030(13) -0.0050(12)
    C4 0.026(2) 0.0179(16) 0.0185(16) -0.0060(14) -0.0002(14) -0.0081(13)
    C5 0.0251(19) 0.0237(17) 0.0209(17) 0.0025(15) -0.0028(14) -0.0082(14)
    C6 0.032(2) 0.0178(16) 0.0204(17) 0.0060(15) 0.0017(15) -0.0080(13)
    C7 0.034(2) 0.0141(15) 0.0213(17) 0.0000(15) 0.0000(15) -0.0093(13)
    C8 0.0207(18) 0.0165(15) 0.0173(16) -0.0043(14) 0.0028(13) -0.0079(13)
    C9 0.0170(17) 0.0153(15) 0.0149(15) -0.0052(13) -0.0009(13) -0.0051(12)
    C10 0.0210(18) 0.0133(14) 0.0115(15) -0.0045(13) -0.0006(13) -0.0046(12)
    C11 0.0186(18) 0.0183(15) 0.0240(17) -0.0048(14) -0.0022(14) -0.0111(13)
    C12 0.0211(18) 0.0139(15) 0.0189(16) 0.0027(13) -0.0056(13) -0.0077(13)
    C13 0.0253(19) 0.0274(17) 0.0255(18) -0.0069(15) -0.0023(15) -0.0149(15)
    C14 0.030(2) 0.0265(17) 0.0221(17) -0.0056(16) 0.0026(14) -0.0066(14)
    C15 0.039(2) 0.0242(17) 0.0201(18) 0.0099(17) -0.0075(16) -0.0106(15)
    C16 0.035(2) 0.0217(17) 0.0277(18) 0.0053(16) -0.0130(16) -0.0149(15)
    C17 0.0237(19) 0.0162(15) 0.0246(17) -0.0011(14) -0.0053(14) -0.0102(13)
    N4 0.0237(16) 0.0202(14) 0.0313(16) -0.0052(13) -0.0042(13) -0.0110(12)
    C18 0.025(2) 0.0247(18) 0.041(2) -0.0061(16) 0.0012(16) -0.0175(16)
    C19 0.038(2) 0.032(2) 0.033(2) -0.0160(18) 0.0082(17) -0.0209(16)
    C20 0.047(3) 0.051(2) 0.025(2) -0.027(2) -0.0019(18) -0.0140(18)
    C21 0.030(2) 0.057(3) 0.034(2) 0.001(2) -0.0108(18) -0.011(2)
    C22 0.034(2) 0.0276(19) 0.031(2) 0.0034(17) -0.0009(17) -0.0120(16)
_geom_special_details
;
All e.s.d.'s (except the e.s.d. in the dihedral angle between two l.s. planes)
are estimated using the full covariance matrix. The cell e.s.d.'s are taken
into account individually in the estimation of e.s.d.'s in distances, angles
and torsion angles; correlations between e.s.d.'s in cell parameters are only
used when they are defined by crystal symmetry. An approximate (isotropic)
treatment of cell e.s.d.'s is used for estimating e.s.d.'s involving l.s.
planes.
;
loop_
    _geom_bond_atom_site_label_1
    _geom_bond_atom_site_label_2
    _geom_bond_site_symmetry_2
    _geom_bond_distance
    _geom_bond_publ_flag
    Pd1 N2 2 2.031(2) ?
    Pd1 N2 . 2.031(2) ?
    Pd1 S1 2 2.2936(8) ?
    Pd1 S1 . 2.2936(8) ?
    S1 C10 . 1.729(3) ?
    S2 C10 . 1.751(3) ?
    S2 C11 . 1.810(3) ?
    N1 C1 . 1.350(4) ?
    N1 C8 . 1.377(4) ?
    N1 H1N . 0.857(18) ?
    N2 C9 . 1.296(3) ?
    N2 N3 . 1.411(3) ?
    N3 C10 . 1.294(3) ?
    C1 C2 . 1.387(4) ?
    C1 H1 . 0.9500 ?
    C2 C9 . 1.430(4) ?
    C2 C3 . 1.450(4) ?
    C3 C8 . 1.408(4) ?
    C3 C4 . 1.408(4) ?
    C4 C5 . 1.378(4) ?
    C4 H4 . 0.9500 ?
    C5 C6 . 1.400(4) ?
    C5 H5 . 0.9500 ?
    C6 C7 . 1.376(5) ?
    C6 H6 . 0.9500 ?
    C7 C8 . 1.390(4) ?
    C7 H7 . 0.9500 ?
    C9 H9 . 0.9500 ?
    C11 C12 . 1.510(4) ?
    C11 H11A . 0.9900 ?
    C11 H11B . 0.9900 ?
    C12 C13 . 1.387(4) ?
    C12 C17 . 1.393(4) ?
    C13 C14 . 1.384(4) ?
    C13 H13 . 0.9500 ?
    C14 C15 . 1.384(5) ?
    C14 H14 . 0.9500 ?
    C15 C16 . 1.369(5) ?
    C15 H15 . 0.9500 ?
    C16 C17 . 1.376(4) ?
    C16 H16 . 0.9500 ?
    C17 H17 . 0.9500 ?
    N4 C22 . 1.326(4) ?
    N4 C18 . 1.339(4) ?
    C18 C19 . 1.365(5) ?
    C18 H18 . 0.9500 ?
    C19 C20 . 1.365(5) ?
    C19 H19 . 0.9500 ?
    C20 C21 . 1.378(5) ?
    C20 H20 . 0.9500 ?
    C21 C22 . 1.376(5) ?
    C21 H21 . 0.9500 ?
    C22 H22 . 0.9500 ?
loop_
    _geom_angle_atom_site_label_1
    _geom_angle_atom_site_label_2
    _geom_angle_atom_site_label_3
    _geom_angle_site_symmetry_1
    _geom_angle_site_symmetry_3
    _geom_angle
    _geom_angle_publ_flag
    N2 Pd1 N2 2 . 180.0 ?
    N2 Pd1 S1 2 2 83.22(7) ?
    N2 Pd1 S1 . 2 96.78(7) ?
    N2 Pd1 S1 2 . 96.78(7) ?
    N2 Pd1 S1 . . 83.22(7) ?
    S1 Pd1 S1 2 . 180.0 ?
    C10 S1 Pd1 . . 95.95(11) ?
    C10 S2 C11 . . 104.39(14) ?
    C1 N1 C8 . . 109.9(3) ?
    C1 N1 H1N . . 124(2) ?
    C8 N1 H1N . . 126(2) ?
    C9 N2 N3 . . 114.6(2) ?
    C9 N2 Pd1 . . 124.4(2) ?
    N3 N2 Pd1 . . 121.06(17) ?
    C10 N3 N2 . . 112.8(2) ?
    N1 C1 C2 . . 110.1(3) ?
    N1 C1 H1 . . 125.0 ?
    C2 C1 H1 . . 125.0 ?
    C1 C2 C9 . . 131.8(3) ?
    C1 C2 C3 . . 105.7(3) ?
    C9 C2 C3 . . 122.4(3) ?
    C8 C3 C4 . . 118.9(3) ?
    C8 C3 C2 . . 106.7(3) ?
    C4 C3 C2 . . 134.3(3) ?
    C5 C4 C3 . . 118.1(3) ?
    C5 C4 H4 . . 121.0 ?
    C3 C4 H4 . . 121.0 ?
    C4 C5 C6 . . 121.9(3) ?
    C4 C5 H5 . . 119.1 ?
    C6 C5 H5 . . 119.1 ?
    C7 C6 C5 . . 121.1(3) ?
    C7 C6 H6 . . 119.4 ?
    C5 C6 H6 . . 119.4 ?
    C6 C7 C8 . . 117.3(3) ?
    C6 C7 H7 . . 121.4 ?
    C8 C7 H7 . . 121.4 ?
    N1 C8 C7 . . 129.7(3) ?
    N1 C8 C3 . . 107.6(2) ?
    C7 C8 C3 . . 122.7(3) ?
    N2 C9 C2 . . 130.7(3) ?
    N2 C9 H9 . . 114.7 ?
    C2 C9 H9 . . 114.7 ?
    N3 C10 S1 . . 126.8(2) ?
    N3 C10 S2 . . 120.5(2) ?
    S1 C10 S2 . . 112.65(16) ?
    C12 C11 S2 . . 116.6(2) ?
    C12 C11 H11A . . 108.1 ?
    S2 C11 H11A . . 108.1 ?
    C12 C11 H11B . . 108.1 ?
    S2 C11 H11B . . 108.1 ?
    H11A C11 H11B . . 107.3 ?
    C13 C12 C17 . . 118.5(3) ?
    C13 C12 C11 . . 121.7(3) ?
    C17 C12 C11 . . 119.8(3) ?
    C14 C13 C12 . . 120.4(3) ?
    C14 C13 H13 . . 119.8 ?
    C12 C13 H13 . . 119.8 ?
    C13 C14 C15 . . 120.5(3) ?
    C13 C14 H14 . . 119.8 ?
    C15 C14 H14 . . 119.8 ?
    C16 C15 C14 . . 119.2(3) ?
    C16 C15 H15 . . 120.4 ?
    C14 C15 H15 . . 120.4 ?
    C15 C16 C17 . . 120.9(3) ?
    C15 C16 H16 . . 119.5 ?
    C17 C16 H16 . . 119.5 ?
    C16 C17 C12 . . 120.5(3) ?
    C16 C17 H17 . . 119.7 ?
    C12 C17 H17 . . 119.7 ?
    C22 N4 C18 . . 116.7(3) ?
    N4 C18 C19 . . 123.6(3) ?
    N4 C18 H18 . . 118.2 ?
    C19 C18 H18 . . 118.2 ?
    C18 C19 C20 . . 119.3(3) ?
    C18 C19 H19 . . 120.4 ?
    C20 C19 H19 . . 120.4 ?
    C19 C20 C21 . . 118.1(4) ?
    C19 C20 H20 . . 120.9 ?
    C21 C20 H20 . . 120.9 ?
    C22 C21 C20 . . 119.1(4) ?
    C22 C21 H21 . . 120.5 ?
    C20 C21 H21 . . 120.5 ?
    N4 C22 C21 . . 123.2(3) ?
    N4 C22 H22 . . 118.4 ?
    C21 C22 H22 . . 118.4 ?
loop_
    _geom_hbond_atom_site_label_D
    _geom_hbond_atom_site_label_H
    _geom_hbond_atom_site_label_A
    _geom_hbond_site_symmetry_A
    _geom_hbond_distance_DH
    _geom_hbond_distance_HA
    _geom_hbond_distance_DA
    _geom_hbond_angle_DHA
    _geom_hbond_publ_flag
    N1 H1N N4 . 0.86(2) 1.96(2) 2.808(4) 171(3) y
    C9 H9 S1 2 0.95 2.58 3.267(3) 130 y
    C1 H1 N3 . 0.95 2.42 2.889(4) 110 n
    C11 H11B N3 . 0.99 2.50 2.937(4) 106 n
data_global
_journal_date_recd_electronic     2011-01-10
_journal_date_accepted     2011-01-13
_journal_name_full     'Acta Crystallographica, Section E'
_journal_year     2011
_journal_volume     67
_journal_issue      2
_journal_page_first     m230
_journal_page_last     m230
_journal_paper_category     QM
_journal_coeditor_code     PV2380
_publ_contact_author_name     'Hamid Khaledi'
_publ_contact_author_address
;
Department of Chemistry, University of Malaya, 50603 Kuala Lumpur, Malaysia
;
_publ_contact_author_email     'khaledi@siswa.um.edu.my'
_publ_contact_author_fax     '603-79674193'
_publ_contact_author_phone     '603-79674246'
_publ_section_title
;\
Bis{benzyl
3-[(1<i>H</i>-indol-3-yl)methylidene]dithiocarbazato-\k^2^<i>N</i>^3^,\
<i>S</i>}palladium(II) pyridine disolvate
;
loop_
    _publ_author_name
    _publ_author_footnote
    _publ_author_address
    'Khaledi, Hamid' .
;
Department of Chemistry, University of Malaya, 50603 Kuala Lumpur, Malaysia
;
    'Mohd Ali, Hapipah' .
;
Department of Chemistry, University of Malaya, 50603 Kuala Lumpur, Malaysia
;
