# Supplementary material for: Bis{benzyl 3-[(1H-indol-3-yl)methyl­idene]dithio­carbazato-κ2 N 3,S}palladium(II) pyridine disolvate
Source: Acta Crystallogr Sect E Struct Rep Online. 2011 Jan 22;67(Pt 2):m230. doi: 10.1107/S1600536811001991 (PMC3051733; doi:10.1107/S1600536811001991)
Supplement: Supplementary file 2 [file e-67-0m230-Isup2.hkl]

# 
# h,k,l, Fc-squared, Fo-squared, sigma(Fo-squared) and status flag 
# 
data_I
_shelx_title ' sad' 
_shelx_refln_list_code          4 
_shelx_F_calc_maximum      257.62 
_exptl_crystal_F_000       468.00 
_reflns_d_resolution_high  0.8107 
 
loop_ 
 _symmetry_equiv_pos_as_xyz 
 'x, y, z' 
 '-x, -y, -z' 
 
_cell_length_a     9.9688 
_cell_length_b    10.5041 
_cell_length_c    10.9491 
_cell_angle_alpha  62.534 
_cell_angle_beta   78.494 
_cell_angle_gamma  78.985 
 
_shelx_F_squared_multiplier     1.000 
 
loop_ 
 _refln_index_h 
 _refln_index_k 
 _refln_index_l 
 _refln_F_squared_calc 
 _refln_F_squared_meas 
 _refln_F_squared_sigma 
 _refln_observed_status 
   2   0   0        7.27       -8.89      8.89 o 
   3   0   0     3294.27     3216.87     40.48 o 
   4   0   0     1472.25     1430.35     29.64 o 
   5   0   0     6010.23     6164.29     62.68 o 
   6   0   0      231.19      278.04     20.65 o 
   7   0   0      187.30      227.25     22.55 o 
   8   0   0     1604.63     1615.70     44.22 o 
   9   0   0      630.34      590.96     35.60 o 
  10   0   0      587.32      658.29    102.62 o 
  11   0   0       11.05       20.24     76.79 o 
 -11   1   0        1.46      -83.07     83.07 o 
 -10   1   0      476.05      448.45     36.40 o 
  -9   1   0      506.95      459.32     34.06 o 
  -8   1   0     3671.88     3631.35     62.58 o 
  -7   1   0      222.58      215.56     25.44 o 
  -6   1   0       22.18       24.16     17.89 o 
  -5   1   0     2754.71     2675.44     48.13 o 
  -4   1   0       36.30       21.91     14.78 o 
  -3   1   0     1726.68     1657.50     33.81 o 
  -1   1   0       47.90       58.35      8.89 o 
   0   1   0     3622.83     3816.32     68.14 o 
   1   1   0        7.69        5.34      8.22 o 
   2   1   0     5792.49     5943.15     76.74 o 
   3   1   0      112.24      118.58      9.71 o 
   4   1   0     3636.05     3797.09     51.72 o 
   5   1   0     5595.68     5760.70     58.61 o 
   6   1   0        0.76       17.87     14.08 o 
   7   1   0      259.31      274.49     21.28 o 
   8   1   0      241.17      211.76     28.22 o 
   9   1   0       78.63       84.47     63.53 o 
  10   1   0      560.66      527.05     90.75 o 
  11   1   0       15.47       88.66     78.88 o 
  12   1   0       62.37      283.42     88.66 o 
 -11   2   0       14.41      -59.64     59.64 o 
 -10   2   0      287.11      268.70     66.95 o 
  -9   2   0      427.74      469.80     43.27 o 
  -8   2   0      836.12      847.29     45.03 o 
  -7   2   0      171.62      189.73     32.81 o 
  -6   2   0      244.40      278.28     56.54 o 
  -5   2   0     2759.41     2850.58    143.46 o 
  -3   2   0     3767.38     3792.58     52.57 o 
  -2   2   0      634.53      641.21     25.91 o 
  -1   2   0     6165.10     6356.05    116.58 o 
   0   2   0    12419.52    13270.57     90.36 o 
   1   2   0     1084.08     1141.86     15.89 o 
   2   2   0       94.40      126.52     18.88 o 
   3   2   0        0.90       -5.63     18.74 o 
   4   2   0     1311.31     1329.46     26.27 o 
   5   2   0     6545.09     6634.32     66.87 o 
   6   2   0      545.66      521.28     28.59 o 
   7   2   0      512.91      471.53     31.09 o 
   8   2   0      446.30      376.96     71.90 o 
   9   2   0      534.62      550.78     83.77 o 
  10   2   0      453.78      454.45     84.47 o 
  11   2   0       11.16       20.24     69.11 o 
  12   2   0       96.07      237.35     84.47 o 
 -11   3   0       18.15      -71.81     71.81 o 
 -10   3   0      156.33      159.91     51.31 o 
  -9   3   0      153.86      207.81     34.04 o 
  -8   3   0     2127.83     2019.46     58.91 o 
  -7   3   0      121.50      130.13     45.72 o 
  -6   3   0      146.87      159.37     23.20 o 
  -5   3   0      718.83      674.19     34.73 o 
  -4   3   0     1869.80     1885.71     44.91 o 
  -3   3   0     2797.76     2838.94    107.50 o 
  -2   3   0      104.54      101.00     16.53 o 
  -1   3   0     1864.71     1918.93     36.26 o 
   0   3   0     2315.96     2347.90     32.27 o 
   1   3   0     1114.53     1162.46     20.28 o 
   2   3   0      105.90       92.72      7.30 o 
   3   3   0        3.07      -16.83     18.24 o 
   4   3   0     1479.34     1506.73     54.68 o 
   5   3   0      882.31      769.95     49.24 o 
   6   3   0        1.07       28.37     30.78 o 
   7   3   0      290.26      285.86     44.43 o 
   8   3   0       27.10        0.70     53.05 o 
   9   3   0       78.62       35.60     57.94 o 
  10   3   0     1187.66     1235.60    110.30 o 
  11   3   0      133.09      169.63     74.69 o 
 -10   4   0      125.86      135.28     36.39 o 
  -9   4   0       23.71       10.47     31.03 o 
  -8   4   0      122.00      120.28     31.80 o 
  -7   4   0       98.20       47.08     20.91 o 
  -6   4   0       76.50       60.39     24.34 o 
  -5   4   0      567.55      563.78     46.42 o 
  -4   4   0     1306.41     1255.03     40.47 o 
  -3   4   0       29.17        4.22     15.99 o 
  -2   4   0      483.71      405.11     45.38 o 
  -1   4   0     1389.62     1442.11     35.50 o 
   0   4   0     1045.70     1007.00     26.94 o 
   1   4   0      316.94      289.67     14.95 o 
   2   4   0     1544.06     1475.56     22.59 o 
   3   4   0     1131.21     1119.19     47.12 o 
   4   4   0      162.39      146.87     27.86 o 
   5   4   0     1967.07     1841.29     65.63 o 
   6   4   0      368.69      302.80     41.11 o 
   7   4   0      297.34      260.05     44.90 o 
   8   4   0       99.09       98.14     51.31 o 
   9   4   0      131.40      189.18     63.53 o 
  10   4   0      603.64      728.79     94.24 o 
  11   4   0        4.84       64.22     64.92 o 
 -10   5   0      304.76      229.00     41.58 o 
  -9   5   0        0.30      -12.26     22.19 o 
  -8   5   0      470.77      522.08     43.36 o 
  -7   5   0      790.35      747.51     46.77 o 
  -6   5   0        1.19      -16.63     27.23 o 
  -5   5   0     1021.98      976.74     45.00 o 
  -4   5   0        4.11      -16.81     19.08 o 
  -3   5   0      484.00      469.69     57.94 o 
  -2   5   0     1745.91     1706.06     43.19 o 
  -1   5   0      469.95      542.74     35.25 o 
   0   5   0      932.43      950.26     28.46 o 
   1   5   0      734.82      732.46     22.57 o 
   2   5   0     2188.87     2101.32     29.37 o 
   3   5   0     1206.17     1205.42     20.64 o 
   4   5   0       62.55       61.96     26.64 o 
   5   5   0      631.61      622.35     49.52 o 
   6   5   0      519.94      532.60     48.13 o 
   7   5   0      759.21      719.47     65.62 o 
   8   5   0       42.68       68.33     43.61 o 
   9   5   0      368.16      348.21     91.80 o 
  10   5   0     1872.75     1576.96    117.28 o 
  11   5   0      486.45      464.22     89.35 o 
  -9   6   0       59.74       64.69     36.39 o 
  -8   6   0      595.34      546.68     52.01 o 
  -7   6   0      266.18      315.78     38.16 o 
  -6   6   0      665.94      660.44     44.89 o 
  -5   6   0     2926.20     2750.67     65.56 o 
  -4   6   0        0.34        5.27     21.80 o 
  -3   6   0     1050.30      982.32     42.18 o 
  -2   6   0     1166.10     1124.91     41.66 o 
  -1   6   0      789.21      781.94     35.50 o 
   0   6   0     1462.91     1475.44     35.75 o 
   1   6   0        1.51        5.97     11.80 o 
   2   6   0     4541.03     4585.54     48.13 o 
   3   6   0     3138.38     3150.33     36.17 o 
   4   6   0       86.16       45.18     28.08 o 
   5   6   0      795.51      800.25     59.54 o 
   6   6   0       41.35       44.96     36.78 o 
   7   6   0     1382.32     1297.64     73.85 o 
   8   6   0      314.27      279.67     52.57 o 
   9   6   0       47.06       38.57     47.93 o 
  10   6   0      155.78      117.89    119.37 o 
  -8   7   0      326.22      290.29     41.40 o 
  -7   7   0       42.25       67.45     32.49 o 
  -6   7   0      726.93      672.45     47.59 o 
  -5   7   0      573.16      577.58     42.87 o 
  -4   7   0      626.99      604.07     42.45 o 
  -3   7   0     1461.03     1436.00     56.54 o 
  -2   7   0      782.20      734.19     41.38 o 
  -1   7   0      594.66      562.56     34.90 o 
   0   7   0      849.18      836.95     36.93 o 
   1   7   0       14.99       14.62     14.34 o 
   2   7   0     2343.35     2336.19     38.55 o 
   3   7   0      177.50      136.13     34.06 o 
   4   7   0      133.91       86.60     33.32 o 
   5   7   0      838.23      846.82     62.69 o 
   6   7   0      859.52      867.16     66.99 o 
   7   7   0     2204.41     2090.38     85.83 o 
   8   7   0      117.74      172.98     51.15 o 
   9   7   0      483.75      360.34     61.49 o 
  10   7   0      564.97      447.57    161.61 o 
  -7   8   0      135.54      121.41     39.79 o 
  -6   8   0     2047.47     1863.65     68.41 o 
  -5   8   0      546.31      534.35     43.58 o 
  -4   8   0       36.65       54.50     38.39 o 
  -3   8   0     1271.42     1259.21     51.77 o 
  -2   8   0     1048.31      995.11     50.96 o 
  -1   8   0     2283.56     2392.92     58.58 o 
   0   8   0      271.57      263.03     28.00 o 
   1   8   0      131.32      124.84     19.18 o 
   2   8   0     3064.18     3085.32     46.66 o 
   3   8   0      780.81      724.28     58.19 o 
   4   8   0       93.56       67.91     36.02 o 
   5   8   0       18.27       18.13     36.71 o 
   6   8   0       93.00       55.85     42.14 o 
   7   8   0     1485.00     1400.12     78.90 o 
   8   8   0      663.68      702.45     85.86 o 
   9   8   0       32.71       60.14     50.66 o 
  -6   9   0      842.02      800.25     55.83 o 
  -5   9   0      207.69      188.69     76.79 o 
  -4   9   0       28.09       56.75     30.49 o 
  -3   9   0      195.76      240.75     62.13 o 
  -2   9   0      352.81      335.54     35.87 o 
  -1   9   0     1444.58     1484.26     53.14 o 
   0   9   0      395.10      398.54     33.29 o 
   1   9   0      134.21      117.14     20.85 o 
   2   9   0      504.72      522.38     53.97 o 
   3   9   0      472.10      490.61     54.19 o 
   4   9   0      297.37      313.61     49.56 o 
   5   9   0      144.40      161.44     45.61 o 
   6   9   0        3.02       39.13     44.42 o 
   7   9   0      454.87      501.35     62.43 o 
   8   9   0        8.28        6.36     46.14 o 
  -4  10   0        4.40        6.27     32.86 o 
  -3  10   0      215.33      203.17     49.56 o 
  -2  10   0      396.26      423.33     41.64 o 
  -1  10   0      802.16      752.53     48.47 o 
   0  10   0        0.67       16.87     22.55 o 
   1  10   0       33.46       22.34     50.26 o 
   2  10   0     1158.83     1112.54     73.05 o 
   3  10   0      389.69      392.09     55.36 o 
   4  10   0      619.01      682.23     64.39 o 
   5  10   0      196.43      227.33     50.58 o 
   6  10   0       58.92      131.94     50.35 o 
   7  10   0      720.46      700.32     72.28 o 
  -2  11   0      249.22      187.92     38.72 o 
   0  11   0      209.80      256.89     67.71 o 
   1  11   0       46.47      157.07     62.13 o 
   2  11   0        3.02       46.07     58.64 o 
   3  11   0      221.37      248.34     55.61 o 
   4  11   0      475.60      520.53     64.60 o 
  -1 -11   1      208.75      289.00     73.30 o 
  -5 -10   1       63.98      117.75     50.79 o 
  -4 -10   1      245.99      260.02     53.78 o 
  -3 -10   1      490.98      532.97     61.12 o 
  -2 -10   1      156.55      239.79     49.59 o 
  -1 -10   1       17.87      103.32     58.64 o 
   0 -10   1      315.70      256.19     67.02 o 
   1 -10   1      205.92      227.88     35.08 o 
   2 -10   1        6.46       49.50     30.99 o 
   3 -10   1       10.38       27.99     32.30 o 
  -7  -9   1      738.25      737.77     71.82 o 
  -6  -9   1       27.53       43.55     96.68 o 
  -5  -9   1       58.33       39.52     43.63 o 
  -4  -9   1      164.54      171.50     47.32 o 
  -3  -9   1      982.79     1015.07     70.73 o 
  -2  -9   1      747.12      746.29     63.75 o 
  -1  -9   1        1.57       34.90     48.87 o 
   0  -9   1     1777.65     1734.45     48.74 o 
   1  -9   1      975.53      956.98     60.38 o 
   2  -9   1     1119.43     1148.77     51.72 o 
   3  -9   1      413.01      394.93     40.25 o 
   4  -9   1      185.90      173.80     36.26 o 
   5  -9   1      505.33      562.88     49.29 o 
  -8  -8   1      852.95      845.23     74.58 o 
  -7  -8   1     1510.67     1423.26     81.87 o 
  -6  -8   1       73.22      118.08     47.09 o 
  -5  -8   1      333.82      360.59     68.41 o 
  -4  -8   1       62.19       18.79     36.75 o 
  -3  -8   1     1008.41     1053.04     67.11 o 
  -2  -8   1      255.42      273.16     44.52 o 
  -1  -8   1       33.89       32.96     17.76 o 
   0  -8   1     1233.26     1284.63     46.37 o 
   1  -8   1      304.40      304.50     40.84 o 
   2  -8   1     1169.15     1167.20     49.56 o 
   3  -8   1      617.88      649.13     45.15 o 
   4  -8   1      412.95      397.83     39.16 o 
   5  -8   1     1506.36     1440.96     93.89 o 
   6  -8   1      118.48      163.75     35.98 o 
   7  -8   1      641.97      587.93     50.38 o 
  -9  -7   1       65.32       33.38     68.41 o 
  -8  -7   1      582.05      600.37     66.28 o 
  -7  -7   1      814.35      862.83     68.53 o 
  -6  -7   1       73.85       51.41     40.93 o 
  -5  -7   1      237.21      237.31     43.90 o 
  -4  -7   1      314.09      306.33     43.44 o 
  -3  -7   1     2014.52     1988.55     74.78 o 
  -2  -7   1     1263.59     1261.40     32.45 o 
  -1  -7   1      281.92      268.99     20.72 o 
   0  -7   1      324.62      298.19     26.74 o 
   1  -7   1       18.74       13.22     21.57 o 
   2  -7   1     1156.73     1226.46     47.36 o 
   3  -7   1      100.36      158.25     28.31 o 
   4  -7   1       21.87       27.88     25.33 o 
   5  -7   1      620.97      596.04     43.72 o 
   6  -7   1      293.67      301.92     37.43 o 
   7  -7   1      932.41      821.95     51.80 o 
   8  -7   1       43.70       71.88     36.44 o 
 -10  -6   1      601.15      493.10    191.27 o 
  -9  -6   1        9.57       -3.73     69.46 o 
  -8  -6   1      713.18      780.48     68.77 o 
  -7  -6   1      912.16      877.06     68.88 o 
  -6  -6   1      309.17      290.49     46.41 o 
  -5  -6   1      818.42      773.78     61.70 o 
  -4  -6   1       27.82       16.19     29.84 o 
  -3  -6   1     1231.89     1167.89     26.57 o 
  -2  -6   1     2198.98     2164.37     34.96 o 
  -1  -6   1     1096.13     1093.90     29.39 o 
   0  -6   1      630.54      613.20     29.67 o 
   1  -6   1      191.65      226.53     24.13 o 
   2  -6   1     1816.91     1779.00     49.29 o 
   3  -6   1      809.72      790.97     40.33 o 
   4  -6   1      348.50      347.14     32.60 o 
   5  -6   1       67.15       62.97     26.93 o 
   6  -6   1      226.47      267.92     33.59 o 
   7  -6   1     1006.78      984.57     51.72 o 
   8  -6   1      101.63       93.77     33.59 o 
   9  -6   1        2.14       -6.51     33.89 o 
 -10  -5   1      397.50      490.05     83.77 o 
  -9  -5   1        7.50       10.75    122.86 o 
  -8  -5   1      656.88      646.98     62.52 o 
  -7  -5   1      168.35      163.90     43.94 o 
  -6  -5   1      547.65      524.13     60.03 o 
  -5  -5   1     1365.17     1295.11     64.80 o 
  -4  -5   1      417.59      407.54     39.72 o 
  -3  -5   1     1366.09     1314.91     31.71 o 
  -2  -5   1     1177.47     1200.40     25.50 o 
  -1  -5   1      882.79      931.49     25.08 o 
   0  -5   1      305.51      326.20     20.17 o 
   1  -5   1      179.98      210.25     21.99 o 
   2  -5   1      666.83      600.10     32.82 o 
   3  -5   1     1905.23     1947.09     49.74 o 
   4  -5   1      218.77      227.22     26.53 o 
   5  -5   1      245.45      271.42     30.00 o 
   6  -5   1       10.55       24.07     24.44 o 
   7  -5   1      337.01      338.09     36.57 o 
   8  -5   1      178.14      236.86     48.52 o 
   9  -5   1       25.25       24.96     31.58 o 
  10  -5   1      133.86      110.57     40.49 o 
 -11  -4   1      272.04      341.36     80.98 o 
 -10  -4   1      306.79      409.77     79.58 o 
  -9  -4   1        1.52       53.05     59.34 o 
  -8  -4   1       64.58       54.13     43.05 o 
  -7  -4   1        2.23       -5.43     38.07 o 
  -6  -4   1      217.91      188.71     38.74 o 
  -5  -4   1     1221.46     1172.18     59.01 o 
  -4  -4   1      152.65      185.17     30.37 o 
  -3  -4   1        5.23        4.97     10.71 o 
  -2  -4   1      695.64      692.54     19.75 o 
  -1  -4   1      512.45      459.20     20.19 o 
   0  -4   1      454.58      415.03     23.03 o 
   1  -4   1       13.88        9.28     14.06 o 
   2  -4   1     2023.50     1957.86     43.17 o 
   3  -4   1     3197.06     3311.14     58.48 o 
   4  -4   1      213.92      185.80     23.41 o 
   5  -4   1        5.77      -10.08     19.27 o 
   6  -4   1      134.34       95.48     25.39 o 
   7  -4   1     1642.16     1600.81     53.54 o 
   8  -4   1      315.67      265.27     47.47 o 
   9  -4   1      169.90      214.00     35.28 o 
  10  -4   1      217.42      226.93     54.80 o 
 -11  -3   1      149.95      311.34     80.28 o 
 -10  -3   1      901.18      945.20    104.01 o 
  -9  -3   1      279.75      259.69     69.11 o 
  -8  -3   1      329.91      363.70     67.02 o 
  -7  -3   1      326.17      334.37     51.31 o 
  -6  -3   1     1833.79     1809.07     71.32 o 
  -5  -3   1     3659.43     3679.62     83.61 o 
  -4  -3   1        7.35       -8.94     25.13 o 
  -3  -3   1      880.83      853.25     44.39 o 
  -2  -3   1     3014.00     3195.03     86.37 o 
  -1  -3   1      695.95      646.34     18.98 o 
   0  -3   1     1062.99     1039.54     25.10 o 
   1  -3   1      164.86      173.84     16.98 o 
   2  -3   1     1916.98     1930.67     40.70 o 
   3  -3   1     4676.15     4769.04     65.13 o 
   4  -3   1      380.44      412.12     30.06 o 
   5  -3   1     1405.93     1407.48     43.36 o 
   6  -3   1      101.68       44.58     24.43 o 
   7  -3   1      269.03      287.17     31.49 o 
   8  -3   1     1063.57     1087.25     66.67 o 
   9  -3   1       50.62       28.11     46.77 o 
  10  -3   1      111.39      116.37     34.36 o 
  11  -3   1        3.13      -67.15     70.62 o 
 -11  -2   1        0.72       82.37     71.90 o 
 -10  -2   1      276.41      374.17     81.68 o 
  -9  -2   1      147.03      163.35     66.32 o 
  -8  -2   1      559.12      490.75     75.39 o 
  -7  -2   1       46.90       80.63     34.21 o 
  -6  -2   1      308.33      304.04     23.12 o 
  -5  -2   1     6084.13     6157.92     65.42 o 
  -4  -2   1       10.29        9.94     12.43 o 
  -3  -2   1      265.94      248.09     25.65 o 
  -2  -2   1       91.19       74.80     18.47 o 
  -1  -2   1     3854.03     3813.33     40.52 o 
   0  -2   1    15220.49    15948.65    108.95 o 
   1  -2   1     2345.72     2532.83     28.87 o 
   2  -2   1     5265.67     5479.28     62.43 o 
   3  -2   1     2089.04     2063.25     40.96 o 
   4  -2   1      488.86      432.54     28.52 o 
   5  -2   1      815.91      746.87     31.61 o 
   6  -2   1        4.59      -15.45     18.39 o 
   7  -2   1     3648.23     3682.55     68.59 o 
   8  -2   1     1467.99     1501.57     51.57 o 
   9  -2   1      365.56      414.60     37.70 o 
  10  -2   1       44.05       28.50     38.53 o 
  11  -2   1        1.33      -30.85     30.85 o 
 -11  -1   1       18.24       34.21     73.30 o 
 -10  -1   1      423.76      584.99     92.15 o 
  -9  -1   1      262.47      237.35     72.60 o 
  -8  -1   1      996.08      973.81     47.33 o 
  -7  -1   1       81.75       57.69     22.71 o 
  -6  -1   1     2538.18     2625.59     53.25 o 
  -5  -1   1     1738.06     1668.33     41.70 o 
  -4  -1   1        1.82        9.92     13.58 o 
  -3  -1   1     3775.33     3769.73     43.61 o 
  -2  -1   1       30.64        7.66     16.27 o 
  -1  -1   1    11330.31    11663.65    137.52 o 
   0  -1   1     4071.11     4141.21     38.55 o 
   1  -1   1      307.35      267.54     10.93 o 
   2  -1   1     7420.71     7693.38     75.39 o 
   4  -1   1     4251.81     4305.26     57.99 o 
   5  -1   1     1424.52     1458.93     38.49 o 
   6  -1   1      161.11      186.92     21.86 o 
   7  -1   1      812.47      822.10     38.63 o 
   8  -1   1     1184.06     1232.01     45.11 o 
   9  -1   1      956.79      946.64     43.09 o 
  10  -1   1      486.55      442.56     36.66 o 
  11  -1   1       32.59      -28.10     28.10 o 
 -11   0   1      201.62      213.61     84.47 o 
 -10   0   1      901.56     1031.76    112.39 o 
  -9   0   1      768.48      805.66     48.23 o 
  -8   0   1      879.32      885.73     49.20 o 
  -7   0   1       24.30       35.85     24.02 o 
  -6   0   1      908.09      925.58     40.95 o 
  -5   0   1     2936.99     2962.00     57.08 o 
  -4   0   1      926.64      886.38     35.28 o 
  -3   0   1     2549.00     2543.92     45.13 o 
  -2   0   1     1748.07     1826.27     58.06 o 
  -1   0   1     5273.48     5110.08     75.16 o 
   0   0   1     4925.40     5071.63     98.78 o 
   1   0   1     1934.03     1911.12     48.16 o 
   2   0   1     5601.09     5560.54    123.91 o 
   3   0   1      115.55       97.35     13.07 o 
   4   0   1     1791.22     1734.00     34.78 o 
   5   0   1     4205.20     4423.86     82.37 o 
   6   0   1      322.54      420.29     28.13 o 
   7   0   1     1251.46     1326.84     38.13 o 
   8   0   1      475.33      501.87     30.44 o 
   9   0   1      293.68      321.71     29.61 o 
  10   0   1       70.25       69.41     26.35 o 
  11   0   1        0.34       12.57     80.28 o 
  12   0   1      666.09      701.57    113.09 o 
 -11   1   1        6.59       27.23     87.26 o 
 -10   1   1      428.25      447.42     45.26 o 
  -9   1   1      730.87      761.34     51.91 o 
  -8   1   1     2726.89     2727.71     96.68 o 
  -7   1   1      249.00      303.38     26.22 o 
  -6   1   1      250.71      260.09     22.59 o 
  -5   1   1      683.04      557.54     30.99 o 
  -4   1   1     1470.58     1524.03     37.25 o 
  -3   1   1     3405.63     3446.33     47.63 o 
  -2   1   1       19.25       29.81     16.41 o 
  -1   1   1     9631.77     9928.89    121.13 o 
   0   1   1     2022.97     2163.97     25.12 o 
   1   1   1        0.81        0.51      7.04 o 
   2   1   1      381.65      402.35     30.01 o 
   3   1   1       29.29       36.84     16.09 o 
   4   1   1     5232.33     5512.34     51.49 o 
   5   1   1     1238.07     1168.14     33.51 o 
   6   1   1      105.96      130.68     16.06 o 
   7   1   1      790.16      774.92     30.52 o 
   8   1   1       95.03       90.41     20.39 o 
   9   1   1      174.47      203.64     25.27 o 
  10   1   1      163.57      232.46     78.18 o 
  11   1   1       37.29      124.96     78.18 o 
  12   1   1      159.50      344.85     94.94 o 
 -11   2   1      113.57       70.72     96.33 o 
 -10   2   1       59.30       93.75     56.89 o 
  -9   2   1      353.83      311.18     33.91 o 
  -8   2   1      469.79      532.90     38.14 o 
  -7   2   1        6.58       22.04     22.48 o 
  -6   2   1      450.15      487.26     31.77 o 
  -5   2   1      971.25      950.38     36.98 o 
  -4   2   1     2149.21     2184.84     44.67 o 
  -3   2   1     3215.80     3286.31     33.26 o 
  -2   2   1     1840.62     1847.74     26.50 o 
  -1   2   1       17.53       29.70     10.88 o 
   0   2   1      691.94      725.12     28.26 o 
   2   2   1     1797.95     1436.07    221.29 o 
   3   2   1      310.73      288.65     26.53 o 
   4   2   1     2402.14     2434.85     26.83 o 
   5   2   1     4044.76     3975.42     40.81 o 
   6   2   1      859.95      854.06     30.18 o 
   7   2   1      863.37      870.17     28.71 o 
   8   2   1      123.39      103.23     22.36 o 
   9   2   1      935.74      954.27    103.32 o 
  10   2   1      738.21      786.04     98.43 o 
  11   2   1        4.43       60.03     71.20 o 
  12   2   1      276.97      450.26     94.24 o 
 -11   3   1      202.75      235.03    157.07 o 
 -10   3   1      298.73      250.31     45.72 o 
  -9   3   1       26.02       12.06     55.85 o 
  -8   3   1     1664.26     1542.04     54.90 o 
  -7   3   1      854.83      815.77     64.57 o 
  -6   3   1       32.24       31.07     13.43 o 
  -5   3   1      347.71      347.54     21.43 o 
  -4   3   1      439.46      402.87     26.74 o 
  -3   3   1     5300.27     5254.21     67.87 o 
  -2   3   1      836.15      859.02     31.58 o 
  -1   3   1     1403.67     1598.49     25.54 o 
   0   3   1     1771.06     1767.52     28.48 o 
   1   3   1      318.74      338.03     22.17 o 
   2   3   1      921.95      938.60     39.73 o 
   3   3   1      416.38      451.09     34.02 o 
   4   3   1      172.42      141.22     26.15 o 
   5   3   1      833.57      774.69     50.10 o 
   6   3   1        0.79       -7.42     10.43 o 
   7   3   1      160.26      130.87     20.81 o 
   8   3   1       62.86        9.77     53.75 o 
   9   3   1      527.63      575.22     83.77 o 
  10   3   1      755.86      756.72     95.64 o 
  11   3   1      133.90      231.76     76.79 o 
  12   3   1      251.18      335.08     87.26 o 
 -10   4   1        2.60      -42.87    123.91 o 
  -9   4   1       14.98      -32.59     52.70 o 
  -8   4   1      788.67      855.85     49.30 o 
  -7   4   1       23.18        1.40     23.20 o 
  -6   4   1      581.40      606.94     66.67 o 
  -5   4   1      491.54      491.30     47.12 o 
  -4   4   1      112.92      101.41     21.43 o 
  -3   4   1     5446.15     5408.27    128.45 o 
  -2   4   1      272.81      378.98     25.81 o 
  -1   4   1       86.05      129.40     17.28 o 
   0   4   1     1570.89     1572.66     30.54 o 
   1   4   1      469.52      440.76     18.58 o 
   2   4   1     6441.85     6790.83     62.65 o 
   3   4   1     1394.37     1432.79     50.28 o 
   4   4   1      908.98      928.39     50.66 o 
   5   4   1     1221.06     1217.94     58.68 o 
   6   4   1      558.39      552.77     46.33 o 
   7   4   1     1114.85     1070.29     74.69 o 
   8   4   1        6.91       53.06     56.20 o 
   9   4   1      299.66      337.87     69.81 o 
  10   4   1      899.91      794.41     97.03 o 
  11   4   1      211.13      325.30     78.18 o 
 -10   5   1       10.13      -13.21     86.56 o 
  -9   5   1        0.29      -34.84     61.43 o 
  -7   5   1      297.72      258.16     34.54 o 
  -6   5   1      352.95      388.86     59.69 o 
  -5   5   1       32.06       11.90     22.76 o 
  -4   5   1      329.25      338.45     30.72 o 
  -3   5   1     5597.35     5475.07     77.73 o 
  -2   5   1      186.91      234.12     22.97 o 
  -1   5   1      884.48      926.02     34.55 o 
   0   5   1     1313.05     1352.83     32.16 o 
   1   5   1     1943.94     1975.25     30.70 o 
   2   5   1     6170.84     6313.96     67.96 o 
   3   5   1      179.01      243.06     29.60 o 
   4   5   1      553.46      530.41     40.72 o 
   5   5   1     1149.35     1165.73     58.93 o 
   6   5   1     1265.45     1166.56    128.10 o 
   7   5   1     1730.78     1658.17     76.30 o 
   8   5   1        0.26       20.77     40.75 o 
   9   5   1      538.26      525.95     61.42 o 
  10   5   1      411.24      402.79     79.58 o 
  11   5   1      160.34      290.40     77.49 o 
  -9   6   1        4.60       26.29     52.70 o 
  -8   6   1      828.29      734.25     50.08 o 
  -7   6   1      477.66      423.51     40.58 o 
  -6   6   1     1483.85     1493.87     55.23 o 
  -5   6   1      220.56      206.14     30.61 o 
  -4   6   1        7.22        4.46     22.13 o 
  -3   6   1     2937.17     3002.07     62.19 o 
  -2   6   1       53.25       58.11     14.29 o 
  -1   6   1      612.21      568.05     33.79 o 
   0   6   1      226.60      229.01     19.12 o 
   1   6   1     2089.82     2109.39     34.39 o 
   2   6   1     5442.93     5505.33     53.20 o 
   3   6   1      607.67      606.75     24.59 o 
   4   6   1      178.98      167.90     32.07 o 
   5   6   1      195.67      153.86     34.55 o 
   6   6   1     1108.52     1034.33     70.85 o 
   7   6   1     1372.82     1325.19     72.32 o 
   8   6   1      171.33      179.57     46.12 o 
   9   6   1      448.17      439.45     59.12 o 
  10   6   1      731.17      668.77    172.77 o 
  11   6   1      296.62      506.11     88.66 o 
  -8   7   1      542.53      565.57     87.26 o 
  -7   7   1      365.35      321.94     40.84 o 
  -6   7   1     1644.67     1585.99     58.58 o 
  -5   7   1      331.72      301.58     35.38 o 
  -4   7   1      912.82      863.45     57.59 o 
  -3   7   1     1316.26     1262.28     49.29 o 
  -2   7   1      616.66      598.55     39.62 o 
  -1   7   1     1764.96     1774.25     47.97 o 
   0   7   1        7.25        4.02     19.55 o 
   1   7   1      172.84      159.95     16.62 o 
   2   7   1     2237.27     2185.02     36.00 o 
   3   7   1       69.11       71.44     14.94 o 
   4   7   1      364.85      348.20     40.21 o 
   5   7   1      314.41      262.28     41.71 o 
   6   7   1     1035.19      932.37     67.39 o 
   7   7   1     2675.23     2441.21    112.04 o 
   8   7   1       17.31       37.10     44.78 o 
   9   7   1       11.88       14.07     76.44 o 
  10   7   1      319.52      290.66    114.48 o 
  -7   8   1      346.66      292.67     41.90 o 
  -6   8   1      440.15      477.68     45.08 o 
  -5   8   1       65.59       36.33     29.14 o 
  -4   8   1      343.68      326.80     35.98 o 
  -3   8   1     1630.13     1624.28     55.89 o 
  -2   8   1     1563.55     1530.27     52.43 o 
  -1   8   1     2812.45     2766.33     64.92 o 
   0   8   1      140.41      186.65     25.32 o 
   1   8   1      686.98      707.87     31.08 o 
   2   8   1     2201.99     2202.64     39.92 o 
   3   8   1      281.66      266.44     51.66 o 
   4   8   1      368.21      278.31     42.42 o 
   5   8   1       40.07       30.36     35.27 o 
   6   8   1      625.97      610.51     59.44 o 
   7   8   1      994.66      930.04     71.46 o 
   8   8   1       99.84       76.59     50.96 o 
   9   8   1      274.13      295.94     60.49 o 
  10   8   1       31.73       13.09    108.90 o 
  -6   9   1      223.55      282.82     64.57 o 
  -5   9   1      222.02      253.06     39.08 o 
  -4   9   1        0.42       -8.30     29.18 o 
  -3   9   1        1.59        9.96     27.67 o 
  -2   9   1      247.60      262.92     54.80 o 
  -1   9   1      360.96      345.06     33.99 o 
   0   9   1       87.78       54.99     23.75 o 
   1   9   1      117.39      108.85     22.37 o 
   2   9   1      511.60      482.42     82.02 o 
   3   9   1      310.97      319.38     46.86 o 
   4   9   1      424.40      464.46     51.16 o 
   5   9   1       45.83       71.04     39.97 o 
   6   9   1      213.91      185.35     48.03 o 
   7   9   1      700.92      627.65     64.15 o 
   8   9   1       16.02       54.22     49.99 o 
   9   9   1        2.22       62.91     51.88 o 
  -5  10   1      445.65      441.81     75.39 o 
  -4  10   1       68.07       47.37     33.51 o 
  -3  10   1      605.13      623.54     48.75 o 
  -2  10   1      235.18      260.72     36.73 o 
  -1  10   1      980.63      984.18     51.19 o 
   0  10   1        9.61        8.94     25.53 o 
   1  10   1       54.50       86.56     53.75 o 
   2  10   1     1235.68     1138.57     82.72 o 
   3  10   1      390.94      352.40     52.57 o 
   4  10   1      780.77      791.29     67.08 o 
   5  10   1       50.34       64.38     43.40 o 
   6  10   1      263.31      314.93     55.77 o 
   7  10   1      891.33      863.84     77.20 o 
  -3  11   1      111.64       44.29     51.31 o 
  -2  11   1       37.20       25.01     41.88 o 
  -1  11   1      653.25      708.36     52.70 o 
   0  11   1       93.27      145.20     60.03 o 
   1  11   1      158.23      258.29     66.32 o 
   2  11   1       57.67       65.51     44.90 o 
   3  11   1       84.12       56.55     47.82 o 
   4  11   1      490.10      514.10     61.62 o 
   5  11   1        1.23      -14.85     45.38 o 
   6  11   1       33.46       79.95     50.09 o 
  -4 -10   2      217.86      233.46     92.50 o 
  -3 -10   2      208.25      206.90     53.26 o 
  -2 -10   2        6.15      101.22     62.13 o 
  -1 -10   2      203.98      193.37     65.62 o 
   0 -10   2      653.97      604.54     83.07 o 
   1 -10   2      241.72      223.11     39.25 o 
   2 -10   2      350.49      323.77     40.25 o 
  -6  -9   2        0.68       71.77     51.50 o 
  -5  -9   2      153.99      195.76     51.82 o 
  -4  -9   2      203.20      181.25     49.46 o 
  -3  -9   2     1248.41     1230.25     75.99 o 
  -2  -9   2      557.41      663.37     62.52 o 
  -1  -9   2       64.67      126.35     58.64 o 
   0  -9   2      699.97      732.53     39.76 o 
   1  -9   2      966.64     1014.60     57.59 o 
   2  -9   2      883.03      923.58     51.27 o 
   3  -9   2       26.74       56.57     31.11 o 
   4  -9   2      188.18      171.66     37.36 o 
   5  -9   2      951.88      925.85     58.00 o 
  -8  -8   2      917.34      963.89     80.50 o 
  -7  -8   2      643.62      651.44     93.19 o 
  -6  -8   2      364.87      328.60     55.72 o 
  -5  -8   2      379.73      390.56     54.68 o 
  -4  -8   2        4.26       65.79     40.67 o 
  -3  -8   2     1066.71     1128.02     69.52 o 
  -2  -8   2      241.71      263.22     45.34 o 
  -1  -8   2      129.14      132.89     21.17 o 
   0  -8   2      356.14      374.28     29.12 o 
   1  -8   2      327.04      344.04     33.25 o 
   2  -8   2      990.41     1039.67     49.10 o 
   3  -8   2       19.03       15.93     26.82 o 
   4  -8   2       37.09       23.47     28.72 o 
   5  -8   2      571.13      578.94     46.37 o 
   6  -8   2      190.33      195.91     38.42 o 
  -9  -7   2       36.89       16.98    110.65 o 
  -8  -7   2      994.88     1017.60     77.12 o 
  -7  -7   2        4.93       11.08     47.82 o 
  -6  -7   2      576.87      596.30     59.97 o 
  -5  -7   2      265.38      283.15     47.14 o 
  -4  -7   2      294.53      335.45     46.70 o 
  -3  -7   2     2915.93     2910.00    133.68 o 
  -2  -7   2      320.02      305.80     21.61 o 
  -1  -7   2      229.32      228.12     21.21 o 
   0  -7   2      688.42      653.04     38.00 o 
   1  -7   2      305.90      288.04     30.35 o 
   2  -7   2      937.08      980.83     45.83 o 
   3  -7   2      201.16      193.58     49.91 o 
   4  -7   2      488.36      470.34     40.49 o 
   5  -7   2      773.85      765.13     47.63 o 
   6  -7   2      188.68      221.17     36.93 o 
   7  -7   2      553.53      617.02     79.23 o 
  -9  -6   2       21.32       17.35     47.95 o 
  -8  -6   2      207.66      244.89     56.36 o 
  -7  -6   2      190.33      254.94     49.45 o 
  -6  -6   2      787.86      747.91     61.65 o 
  -5  -6   2      168.94      149.51     40.61 o 
  -4  -6   2       42.73       33.12     33.29 o 
  -3  -6   2     1470.15     1497.06     40.07 o 
  -2  -6   2      654.36      637.12     26.48 o 
  -1  -6   2      337.05      360.94     30.84 o 
   0  -6   2        1.91       -1.75     17.28 o 
   1  -6   2       64.55       41.53     20.22 o 
   2  -6   2     1865.24     1832.67     51.58 o 
   3  -6   2       39.88       34.53     23.68 o 
   4  -6   2      211.00      234.18     31.27 o 
   5  -6   2      174.42      173.82     30.85 o 
   6  -6   2      176.07      154.20     32.31 o 
   7  -6   2      931.50      916.68     51.50 o 
   8  -6   2        1.05       30.31     42.23 o 
 -10  -5   2      212.40      348.34     76.09 o 
  -9  -5   2       76.96       44.21     90.75 o 
  -8  -5   2       83.73       75.11     51.31 o 
  -7  -5   2      128.54      133.88     44.27 o 
  -6  -5   2     1605.09     1542.00     72.94 o 
  -5  -5   2      211.49      204.89     40.25 o 
  -4  -5   2       82.57       62.99     30.78 o 
  -3  -5   2     2492.32     2504.58     44.58 o 
  -2  -5   2       95.01       80.83     13.16 o 
  -1  -5   2      432.80      417.45     21.35 o 
   0  -5   2      681.21      722.26     29.34 o 
   1  -5   2       15.34       -2.09     16.78 o 
   2  -5   2      605.04      495.31     24.23 o 
   3  -5   2      413.10      408.86     31.76 o 
   4  -5   2      385.93      377.68     31.77 o 
   5  -5   2      222.24      218.96     29.60 o 
   6  -5   2        9.51       12.77     25.54 o 
   7  -5   2      247.84      281.32     35.78 o 
   8  -5   2        2.95        2.79     29.22 o 
   9  -5   2       88.51      106.44     35.38 o 
 -10  -4   2      295.26      305.06     76.09 o 
  -9  -4   2       17.77       70.51     60.03 o 
  -8  -4   2       26.06       14.39     56.20 o 
  -7  -4   2       11.40       20.52     39.08 o 
  -6  -4   2      574.99      559.35     51.57 o 
  -5  -4   2      529.44      478.10     44.16 o 
  -4  -4   2        6.56       -4.23     25.88 o 
  -3  -4   2      355.97      391.29     34.30 o 
  -2  -4   2      285.05      279.22     19.24 o 
  -1  -4   2     2598.81     2591.40     35.28 o 
   0  -4   2      499.53      549.85     24.31 o 
   1  -4   2       29.99       29.79     17.80 o 
   2  -4   2     3909.70     3973.64     46.53 o 
   3  -4   2      480.77      453.61     29.57 o 
   4  -4   2      859.74      836.29     38.49 o 
   5  -4   2        2.48       -3.23     19.95 o 
   6  -4   2        0.98       32.83     23.56 o 
   7  -4   2     2557.98     2515.31     65.63 o 
   8  -4   2      180.58      162.51     31.77 o 
   9  -4   2      204.24      247.57     48.87 o 
  10  -4   2       37.04       48.52     34.06 o 
 -11  -3   2       55.81      212.22     71.90 o 
 -10  -3   2      702.23      663.17     91.45 o 
  -9  -3   2      215.73      263.87     68.41 o 
  -8  -3   2      402.19      374.17     69.81 o 
  -7  -3   2      388.60      394.19     54.80 o 
  -6  -3   2     2782.59     2776.12     83.54 o 
  -5  -3   2      914.71      807.03     54.56 o 
  -4  -3   2      150.99      150.13     28.35 o 
  -3  -3   2       57.48       43.28     21.72 o 
  -2  -3   2      569.25      647.21     40.21 o 
  -1  -3   2     5734.41     5873.23     73.78 o 
   0  -3   2     2719.48     2842.32     39.27 o 
   1  -3   2      276.67      298.37     16.10 o 
   2  -3   2     1899.47     1966.36     25.47 o 
   3  -3   2     2231.99     2388.61     49.11 o 
   4  -3   2     3619.84     3701.41     61.70 o 
   5  -3   2      310.11      347.28     35.25 o 
   6  -3   2      184.12      179.83     25.94 o 
   7  -3   2      464.48      451.66     48.87 o 
   8  -3   2      443.81      466.20     38.49 o 
   9  -3   2      519.90      540.56     42.81 o 
  10  -3   2       25.66       44.83     32.26 o 
  11  -3   2       96.58      113.99     63.87 o 
 -11  -2   2      231.10      365.79     81.68 o 
 -10  -2   2      222.09      246.42     75.39 o 
  -9  -2   2        3.62       80.98     61.43 o 
  -8  -2   2      342.11      308.55     69.81 o 
  -7  -2   2       24.74       48.17     51.66 o 
  -6  -2   2     1436.90     1398.34     39.23 o 
  -5  -2   2     2263.02     2098.39     68.29 o 
  -4  -2   2      804.83      819.66     47.26 o 
  -3  -2   2     1243.32     1217.55     47.38 o 
  -2  -2   2      580.29      567.56     26.57 o 
  -1  -2   2       71.38       43.42     12.55 o 
   0  -2   2      174.75      171.55     13.35 o 
   1  -2   2       13.04       20.59      8.46 o 
   2  -2   2      103.95      102.91      9.34 o 
   3  -2   2       45.59       27.48      8.07 o 
   4  -2   2     2291.86     2275.49     46.89 o 
   5  -2   2      714.69      629.70     98.43 o 
   6  -2   2       67.95       78.46     20.97 o 
   7  -2   2     2801.13     2837.98     61.70 o 
   8  -2   2     1073.72     1122.04     47.87 o 
   9  -2   2      418.06      505.30     40.44 o 
  10  -2   2      181.03      197.13     35.27 o 
  11  -2   2       16.74      -32.18     40.30 o 
 -11  -1   2      320.70      475.39     90.05 o 
 -10  -1   2      554.98      722.51     97.73 o 
  -9  -1   2      617.21      668.06     87.96 o 
  -8  -1   2      747.33      724.61     94.24 o 
  -7  -1   2      137.83      144.01     25.66 o 
  -6  -1   2     1389.51     1337.02     70.51 o 
  -5  -1   2     2452.12     2407.56     48.92 o 
  -4  -1   2     1546.73     1640.20     56.39 o 
  -3  -1   2     1167.24     1085.44     33.41 o 
  -2  -1   2     1397.43     1395.33     32.27 o 
  -1  -1   2    66367.75    67997.41    803.53 o 
   0  -1   2    20874.04    21684.65    124.61 o 
   1  -1   2       16.91       27.66      9.11 o 
   2  -1   2     1716.39     1618.85     22.77 o 
   3  -1   2      732.21      709.63     20.91 o 
   4  -1   2     4610.81     4693.39     80.63 o 
   5  -1   2      328.98      321.41     19.31 o 
   6  -1   2        0.96      -14.22     16.53 o 
   7  -1   2     1315.49     1395.45     44.92 o 
   8  -1   2      545.89      535.98     37.07 o 
   9  -1   2      902.58      980.13     43.09 o 
  10  -1   2       79.21       46.06     27.52 o 
  11  -1   2        2.16      -10.76     38.10 o 
 -11   0   2      438.49      610.12    102.62 o 
 -10   0   2      203.53      268.76     83.77 o 
  -9   0   2     1672.98     1600.00    117.28 o 
  -8   0   2     1346.84     1390.69     79.93 o 
  -7   0   2       23.75       -2.51     23.79 o 
  -6   0   2      571.40      522.32     36.65 o 
  -5   0   2      468.08      448.70     33.15 o 
  -4   0   2      827.46      742.16     35.20 o 
  -3   0   2       16.21       14.50     15.62 o 
  -2   0   2      325.52      425.16     44.27 o 
  -1   0   2      417.97      366.64     17.63 o 
   0   0   2     3191.87     3120.73     31.78 o 
   1   0   2     5624.42     5700.02     84.19 o 
   2   0   2      316.73      338.59     36.70 o 
   3   0   2     1306.38     1386.06     25.38 o 
   4   0   2     6668.94     6981.66     87.26 o 
   5   0   2     1019.38     1054.08     33.29 o 
   6   0   2       29.23       17.45     16.29 o 
   7   0   2      474.48      483.20     28.91 o 
   8   0   2        0.88        6.45     20.49 o 
   9   0   2      986.04     1022.01     41.84 o 
  10   0   2       64.84       55.68     25.99 o 
  11   0   2       96.07       75.39     85.17 o 
  12   0   2      656.24      706.46    120.07 o 
 -11   1   2      244.92      254.10     91.45 o 
 -10   1   2      105.52      124.26     83.77 o 
  -9   1   2      529.25      586.45     49.39 o 
  -8   1   2      894.76      968.74     80.28 o 
  -7   1   2       36.24       20.69     50.26 o 
  -6   1   2     1120.79     1098.16     47.54 o 
  -5   1   2     3389.66     3568.60     65.60 o 
  -4   1   2     2630.49     2606.58     40.61 o 
  -3   1   2     1007.26      993.09     45.38 o 
  -2   1   2        8.79        4.44     11.10 o 
  -1   1   2     8116.92     8430.08    164.75 o 
   0   1   2     1564.55     1553.06     27.14 o 
   1   1   2     1905.87     1992.36     28.81 o 
   2   1   2      283.38      445.27     29.31 o 
   3   1   2      110.25      169.64     15.63 o 
   4   1   2     9688.42    10164.04     88.19 o 
   5   1   2     3180.95     3307.07     44.10 o 
   6   1   2       97.48       81.25     15.43 o 
   7   1   2      542.74      578.56     28.32 o 
   8   1   2      169.22      159.10     22.33 o 
   9   1   2     1764.54     1837.11     48.98 o 
  10   1   2        2.88      -18.15     71.20 o 
  11   1   2        1.76       -8.38     71.20 o 
  12   1   2      362.46      376.96     94.24 o 
 -11   2   2      148.09      159.16    101.92 o 
 -10   2   2        7.56       38.73     34.69 o 
  -9   2   2     1180.31     1105.50     71.20 o 
  -8   2   2      972.64      953.34     56.72 o 
  -7   2   2      542.84      550.99     98.78 o 
  -6   2   2      630.99      642.93     52.36 o 
  -5   2   2      946.51      904.87     33.18 o 
  -4   2   2     3025.92     3030.71     38.54 o 
  -3   2   2     2800.52     2827.40     42.24 o 
  -2   2   2      369.93      393.71     19.08 o 
  -1   2   2     4174.90     4096.70     46.40 o 
   0   2   2     1010.78     1049.52     21.88 o 
   1   2   2      696.09      673.42     25.42 o 
   2   2   2      161.23      175.21     18.88 o 
   3   2   2      128.01      128.83     22.15 o 
   4   2   2     3274.93     3316.76     50.06 o 
   5   2   2       18.56       -1.73     10.58 o 
   6   2   2      480.35      465.49     22.20 o 
   7   2   2       26.19        0.31     13.99 o 
   8   2   2        8.98        5.84     16.93 o 
   9   2   2     2501.03     2290.40    126.35 o 
  10   2   2      280.46      219.89     76.79 o 
  11   2   2       57.63       82.37     74.00 o 
  12   2   2      242.61      350.44     91.45 o 
 -11   3   2      138.41      149.60     68.41 o 
 -10   3   2        1.50      -11.37    135.43 o 
  -9   3   2      215.45      226.45     95.29 o 
  -8   3   2      156.01      217.10     43.98 o 
  -7   3   2       21.00       50.96     33.51 o 
  -6   3   2      636.01      636.99     27.97 o 
  -5   3   2      311.99      321.31     31.31 o 
  -4   3   2     1369.31     1267.71     25.15 o 
  -3   3   2      487.89      424.64     20.60 o 
  -2   3   2      224.95      247.66     12.00 o 
  -1   3   2     3884.11     3901.54     49.70 o 
   0   3   2      243.81      285.38     15.24 o 
   1   3   2     2084.64     1984.01     41.96 o 
   2   3   2     1138.76     1034.61     38.73 o 
   3   3   2       13.25       18.46     18.47 o 
   4   3   2     3717.01     3706.86     47.75 o 
   5   3   2      914.81      871.75     35.58 o 
   6   3   2      427.35      381.56     17.69 o 
   7   3   2       44.11       37.10     12.71 o 
   8   3   2      147.78      124.26     57.24 o 
   9   3   2      959.19      860.73     98.43 o 
  10   3   2        2.55       17.45     62.13 o 
  11   3   2      163.36      246.42     75.39 o 
  12   3   2       52.71      146.60     78.88 o 
 -10   4   2        1.28       92.15     43.28 o 
  -9   4   2      249.13      284.12     50.26 o 
  -8   4   2      935.90      921.46     67.71 o 
  -7   4   2        6.06        4.83     26.13 o 
  -6   4   2      416.05      452.35     46.77 o 
  -5   4   2       19.23       21.88     23.59 o 
  -4   4   2      848.47      832.42     19.39 o 
  -3   4   2     1359.07     1278.53     21.69 o 
  -2   4   2      805.57      935.69     24.63 o 
  -1   4   2      820.47      833.26     24.84 o 
   0   4   2     1552.53     1697.97     41.73 o 
   1   4   2     4480.28     4642.06     65.45 o 
   2   4   2     1568.31     1615.11     30.57 o 
   3   4   2      100.18       80.98     31.41 o 
   4   4   2      669.27      607.21     43.09 o 
   5   4   2     1139.32     1086.28     55.54 o 
   6   4   2     1173.43     1160.06     60.17 o 
   7   4   2      110.58       99.26     37.17 o 
   8   4   2      762.14      789.53     85.86 o 
   9   4   2     2494.92     2334.37    119.37 o 
  10   4   2     1016.61      991.97    100.52 o 
  11   4   2      344.73      329.49     79.58 o 
  12   4   2      104.63      340.66     83.77 o 
 -10   5   2        4.86       65.62     44.68 o 
  -9   5   2      329.58      342.76     55.15 o 
  -8   5   2      374.15      336.04     39.05 o 
  -7   5   2      786.14      764.77     47.76 o 
  -6   5   2     2767.23     2604.23     90.75 o 
  -5   5   2      206.29      214.20     34.21 o 
  -4   5   2      986.66      992.31     42.68 o 
  -3   5   2      684.87      628.66     65.27 o 
  -2   5   2     1566.20     1692.81     30.99 o 
  -1   5   2     2293.98     2374.95     36.50 o 
   0   5   2       16.79        8.47     13.14 o 
   1   5   2     3977.58     4172.16     61.99 o 
   2   5   2     7601.01     8377.97    130.89 o 
   3   5   2      289.42      284.20     25.03 o 
   4   5   2      889.79      800.56     48.80 o 
   5   5   2      254.25      206.47     32.57 o 
   6   5   2      617.46      588.80     48.08 o 
   7   5   2     1416.94     1365.89     74.21 o 
   8   5   2       29.59       58.39     41.09 o 
   9   5   2       29.69       10.14     44.88 o 
  10   5   2      260.82      257.59     71.20 o 
  11   5   2      311.99      322.51     78.88 o 
  -9   6   2      102.44      112.39     46.07 o 
  -8   6   2      133.85      105.59     35.06 o 
  -7   6   2      353.95      345.51     38.90 o 
  -6   6   2      558.12      583.26     43.09 o 
  -5   6   2       38.10       22.29     25.28 o 
  -4   6   2      382.45      393.35     42.23 o 
  -3   6   2     1352.30     1380.17     48.25 o 
  -2   6   2      811.28      808.60     29.40 o 
  -1   6   2     1708.92     1660.77     34.28 o 
   0   6   2       15.86       13.67     13.83 o 
   1   6   2     1253.60     1235.30     39.43 o 
   2   6   2     1021.41      998.40     30.94 o 
   3   6   2       64.02       78.95     13.04 o 
   4   6   2     2279.86     2292.52     68.86 o 
   5   6   2     1052.18     1034.23     59.63 o 
   6   6   2     2319.15     2153.51     75.74 o 
   7   6   2     1343.60     1184.33     69.26 o 
   8   6   2      311.41      283.94     49.69 o 
   9   6   2      930.77      872.25     69.91 o 
  10   6   2       47.49       43.31    126.35 o 
  11   6   2      197.30      233.86     75.39 o 
  -8   7   2      297.02      267.97     41.26 o 
  -7   7   2      960.28      909.72     52.26 o 
  -6   7   2     1378.13     1276.41     75.04 o 
  -5   7   2       12.71        1.43     40.14 o 
  -4   7   2      348.91      366.74     35.67 o 
  -3   7   2     1761.77     1779.18     55.67 o 
  -2   7   2     2470.12     2381.67     58.64 o 
  -1   7   2     1740.73     1759.25     47.53 o 
   0   7   2      130.20      164.13     22.64 o 
   1   7   2     2549.16     2650.13     40.89 o 
   2   7   2     2069.60     2126.77     43.37 o 
   3   7   2      152.20      147.61     16.12 o 
   4   7   2      346.18      276.78     36.77 o 
   5   7   2        1.01      -29.84     29.84 o 
   6   7   2     1464.31     1425.47     91.80 o 
   7   7   2     2696.15     2615.52    176.96 o 
   8   7   2       19.12       35.46     43.27 o 
   9   7   2      195.10      195.12     52.33 o 
  10   7   2      234.20      188.16     56.09 o 
  11   7   2      601.81      611.52     93.54 o 
  -8   8   2       29.13      -26.48     90.75 o 
  -7   8   2      151.88      134.65     43.63 o 
  -6   8   2     1160.80     1061.71     55.16 o 
  -5   8   2        4.48        2.21     28.33 o 
  -4   8   2        1.52       -2.85     26.65 o 
  -3   8   2      578.42      557.50     40.95 o 
  -2   8   2     1139.65     1162.47     49.74 o 
  -1   8   2     2041.56     2067.03     44.25 o 
   0   8   2      233.65      249.20     26.63 o 
   1   8   2      141.50      142.55     18.59 o 
   2   8   2     1073.66     1077.30     37.99 o 
   3   8   2      418.20      422.92     44.16 o 
   4   8   2      878.12      791.51     59.96 o 
   5   8   2      199.00      213.61     40.72 o 
   6   8   2      746.96      722.99     62.41 o 
   7   8   2      278.59      285.18     49.67 o 
   8   8   2       10.10       36.51     43.44 o 
   9   8   2      245.51      242.86     56.17 o 
  10   8   2        5.70       44.86     50.98 o 
  -6   9   2      976.75      950.11     82.72 o 
  -5   9   2        4.15        0.24     48.52 o 
  -4   9   2      235.39      194.80     35.06 o 
  -3   9   2      267.97      310.50     36.56 o 
  -2   9   2      790.42      819.50     47.90 o 
  -1   9   2      452.94      491.94     37.77 o 
   0   9   2       60.19       54.80     23.96 o 
   1   9   2     1293.48     1215.80     47.05 o 
   2   9   2      516.12      524.78     34.11 o 
   3   9   2     1348.54     1346.39     70.83 o 
   4   9   2      678.39      662.51     58.37 o 
   5   9   2       62.97       78.32     39.09 o 
   6   9   2     1078.67     1028.30     69.81 o 
   7   9   2      385.77      411.75     56.11 o 
   8   9   2       36.49       38.05     46.51 o 
   9   9   2        1.51       24.66     49.20 o 
  -5  10   2       59.77       26.12    104.01 o 
  -4  10   2      102.42      123.28     38.05 o 
  -3  10   2      120.98       92.25     33.70 o 
  -2  10   2      412.40      383.15     39.58 o 
  -1  10   2      660.80      577.53     52.36 o 
   0  10   2       20.28       -3.84     31.41 o 
   1  10   2       45.14       76.37     26.40 o 
   2  10   2      207.04      204.78     44.29 o 
   3  10   2     1416.78     1424.71     75.97 o 
   4  10   2      802.04      712.48     64.66 o 
   5  10   2       30.52       60.54     41.21 o 
   6  10   2      475.99      496.43     59.73 o 
   7  10   2      543.64      596.51     74.69 o 
   8  10   2      568.03      622.25     70.85 o 
  -3  11   2       60.04       24.78     86.56 o 
  -2  11   2      310.55      283.93     78.53 o 
  -1  11   2      760.70      761.29    159.86 o 
   0  11   2        2.58       36.44     27.88 o 
   1  11   2      377.62      353.23     70.51 o 
   2  11   2      195.71      222.57     60.38 o 
   3  11   2      214.62      231.74     50.06 o 
   4  11   2       19.12       41.60     42.81 o 
   5  11   2       95.29      165.20     49.10 o 
   6  11   2      252.62      353.16     58.48 o 
   0  12   2      289.01      308.55     73.30 o 
   1  12   2      283.32      282.72     69.81 o 
   2  12   2      452.75      363.00     75.39 o 
   3  12   2      951.25      937.69     77.20 o 
   4  12   2      830.95      834.69     75.90 o 
  -5  -9   3        9.44      109.29     64.22 o 
  -4  -9   3      243.78      229.70     53.06 o 
  -3  -9   3      626.54      758.26     71.32 o 
  -2  -9   3       22.58       23.42     85.51 o 
  -1  -9   3      419.68      398.60     73.30 o 
   0  -9   3      341.01      350.44     71.20 o 
   1  -9   3      545.98      501.44     52.70 o 
   2  -9   3      637.59      543.45     44.79 o 
   3  -9   3      284.23      250.23     72.25 o 
  -7  -8   3      114.87      163.59     51.22 o 
  -6  -8   3      204.00      260.81     55.23 o 
  -5  -8   3       52.24      107.22     46.63 o 
  -4  -8   3      791.08      717.60     65.34 o 
  -3  -8   3     1168.25     1304.87     74.36 o 
  -2  -8   3       50.96       78.12     41.53 o 
  -1  -8   3      122.60      108.90     54.45 o 
   0  -8   3       14.32       -2.59     21.53 o 
   1  -8   3      200.46      221.49     32.53 o 
   2  -8   3      452.72      472.39     39.90 o 
   3  -8   3       42.84       65.39     40.14 o 
   4  -8   3      195.81      204.22     54.10 o 
   5  -8   3      437.00      465.99     45.15 o 
  -8  -7   3      617.37      696.31     78.88 o 
  -7  -7   3      228.52      227.36     54.47 o 
  -6  -7   3      383.07      406.99     56.44 o 
  -5  -7   3        9.32       41.43     45.72 o 
  -4  -7   3      430.30      413.90     50.45 o 
  -3  -7   3     1776.71     1719.27     76.23 o 
  -2  -7   3      285.94      297.03     44.29 o 
  -1  -7   3      565.28      590.00     30.75 o 
   0  -7   3      107.75      123.75     22.92 o 
   1  -7   3      577.35      610.98     41.20 o 
   2  -7   3      992.44      951.62     47.14 o 
   3  -7   3       84.88       56.04     27.81 o 
   4  -7   3      213.94      177.77     33.32 o 
   5  -7   3      156.53      158.24     50.96 o 
   6  -7   3      469.78      520.18     45.90 o 
   7  -7   3      256.64      296.71     41.69 o 
  -9  -6   3      238.76      241.99    136.13 o 
  -8  -6   3      116.78      141.23     53.46 o 
  -7  -6   3      271.10      352.70     61.43 o 
  -6  -6   3      636.12      727.37     64.67 o 
  -5  -6   3      144.95      204.38     45.16 o 
  -4  -6   3      757.61      749.36     59.47 o 
  -3  -6   3      687.69      753.58     58.72 o 
  -2  -6   3      259.34      267.37     26.08 o 
  -1  -6   3      739.34      746.62     30.66 o 
   0  -6   3       56.98       52.28     20.97 o 
   1  -6   3      147.43      142.18     19.72 o 
   2  -6   3     1454.34     1469.20     49.85 o 
   3  -6   3       42.55       22.34     23.69 o 
   4  -6   3      394.94      365.19     35.76 o 
   5  -6   3        3.85       30.72     27.15 o 
   6  -6   3       72.54       75.78     30.56 o 
   7  -6   3      323.99      322.43     39.84 o 
   8  -6   3        7.47       44.11     33.56 o 
  -9  -5   3        8.89       15.72    141.71 o 
  -8  -5   3       80.05       81.79     48.28 o 
  -7  -5   3       46.80       66.79     62.13 o 
  -6  -5   3      450.68      526.60     53.14 o 
  -5  -5   3       16.14       -4.17     34.67 o 
  -4  -5   3       10.09       -2.02     37.70 o 
  -3  -5   3      157.64      175.14     20.63 o 
  -2  -5   3      193.52      189.60     21.61 o 
  -1  -5   3     1026.78     1056.18     29.93 o 
   0  -5   3        0.30        9.09     17.26 o 
   1  -5   3     1048.87     1005.00     30.96 o 
   2  -5   3     1472.08     1471.32     35.03 o 
   3  -5   3      341.36      314.50     30.35 o 
   4  -5   3      232.35      237.24     29.57 o 
   5  -5   3        0.33       18.31     24.43 o 
   6  -5   3      873.13      863.84     47.63 o 
   7  -5   3      350.15      323.07     37.76 o 
   8  -5   3      271.32      264.18     42.58 o 
   9  -5   3      218.46      232.01     39.97 o 
 -10  -4   3      238.73      345.55     76.09 o 
  -9  -4   3      116.42      173.82     64.92 o 
  -8  -4   3      413.91      388.93     55.95 o 
  -7  -4   3      480.62      402.11     51.81 o 
  -6  -4   3     1445.07     1425.91     70.34 o 
  -5  -4   3      274.97      241.08     40.12 o 
  -4  -4   3      419.65      399.83     40.89 o 
  -3  -4   3      501.81      499.19     39.98 o 
  -2  -4   3      301.43      333.41     33.29 o 
  -1  -4   3      759.26      756.22     25.54 o 
   0  -4   3       24.96       15.07     13.96 o 
   1  -4   3      399.79      363.23     21.75 o 
   2  -4   3     1644.11     1649.96     33.68 o 
   3  -4   3      832.98      804.53     27.67 o 
   4  -4   3     1412.12     1371.99     47.14 o 
   5  -4   3        6.59        3.84     21.72 o 
   6  -4   3        2.90      -21.28     22.92 o 
   7  -4   3     1109.56     1108.18     66.67 o 
   8  -4   3      365.19      377.04     38.69 o 
   9  -4   3       56.62       69.68     27.97 o 
  10  -4   3       16.98       43.09     34.46 o 
 -10  -3   3       67.15      249.21     72.60 o 
  -9  -3   3      408.60      422.34     77.49 o 
  -8  -3   3       91.00      107.50     56.54 o 
  -7  -3   3       20.74       13.12     39.34 o 
  -6  -3   3     2746.51     2656.19     81.79 o 
  -5  -3   3      787.29      724.53     53.49 o 
  -4  -3   3       27.94        7.58     25.54 o 
  -3  -3   3      195.21      153.05     25.91 o 
  -2  -3   3     1278.47     1242.69     48.37 o 
  -1  -3   3     7098.76     7287.96     79.50 o 
   0  -3   3       61.40       60.29     13.65 o 
   1  -3   3      419.00      384.87     18.55 o 
   2  -3   3     1332.49     1338.65     24.54 o 
   3  -3   3      374.01      347.96     16.58 o 
   4  -3   3     1387.06     1434.84     44.42 o 
   5  -3   3        3.17       -3.11     24.43 o 
   6  -3   3     1195.50     1233.62     46.63 o 
   7  -3   3     2538.18     2579.71     63.92 o 
   8  -3   3      363.69      236.13    105.06 o 
   9  -3   3      133.99      121.34     59.34 o 
  10  -3   3       15.00      -18.45     47.82 o 
 -10  -2   3       80.42      167.54     66.32 o 
  -9  -2   3      827.44      691.80     90.05 o 
  -8  -2   3      230.61      207.33     60.03 o 
  -7  -2   3      126.58      152.18     54.45 o 
  -6  -2   3     1437.55     1340.62     53.73 o 
  -5  -2   3      166.84      123.05     32.18 o 
  -4  -2   3      939.06      833.80     47.45 o 
  -3  -2   3      123.64      104.24     17.95 o 
  -2  -2   3     1720.48     1746.91     37.90 o 
  -1  -2   3     5907.83     5961.61     65.74 o 
   0  -2   3     1207.67     1205.13     25.10 o 
   1  -2   3     1279.62     1287.39     26.99 o 
   2  -2   3      387.87      372.92     16.28 o 
   3  -2   3     1837.53     1859.07     26.38 o 
   4  -2   3     3046.05     3095.45     67.02 o 
   5  -2   3      119.26      133.42     14.37 o 
   6  -2   3       43.91       18.84     10.96 o 
   7  -2   3     1886.94     1855.35     54.05 o 
   8  -2   3      902.68      881.98     45.91 o 
   9  -2   3      944.96      903.59     48.13 o 
  10  -2   3        3.98        1.25     45.72 o 
  11  -2   3      156.75      114.93     77.89 o 
 -11  -1   3      427.89      931.93    110.30 o 
 -10  -1   3      295.45      417.45     83.77 o 
  -9  -1   3     1270.61     1383.59    115.18 o 
  -8  -1   3       29.57       61.43     55.85 o 
  -7  -1   3        4.38        9.32     28.27 o 
  -6  -1   3     2469.16     2487.88     74.69 o 
  -5  -1   3      978.15     1016.67     74.35 o 
  -4  -1   3      885.01      833.91     35.26 o 
  -3  -1   3     1276.34     1269.30     35.47 o 
  -2  -1   3      347.38      313.02     20.20 o 
  -1  -1   3     7327.70     7264.55     69.26 o 
   0  -1   3     4091.61     4187.03     46.71 o 
   1  -1   3     1084.38     1036.95     24.83 o 
   2  -1   3      817.59      724.48     34.36 o 
   3  -1   3      740.07      741.18     19.89 o 
   4  -1   3     7362.80     7527.82     70.69 o 
   5  -1   3      168.03      217.73     16.43 o 
   6  -1   3      664.46      716.70     27.20 o 
   7  -1   3     1068.51     1044.44     32.79 o 
   8  -1   3      139.90      156.32     41.88 o 
   9  -1   3      515.96      553.84     50.61 o 
  10  -1   3      151.91      157.68     66.16 o 
  11  -1   3      620.13      618.85     63.92 o 
 -11   0   3      141.40      323.21     84.47 o 
 -10   0   3      353.87      476.09     89.35 o 
  -9   0   3     2259.80     2243.62    128.45 o 
  -8   0   3      352.48      355.58     36.30 o 
  -7   0   3        2.07        1.77     25.74 o 
  -6   0   3     1151.64     1140.28     81.68 o 
  -5   0   3      437.27      452.13     31.12 o 
  -4   0   3     2718.57     2629.51     57.17 o 
  -3   0   3        6.09        8.29     14.48 o 
  -2   0   3      654.41      655.58     22.16 o 
  -1   0   3     8137.63     8140.98     70.73 o 
   0   0   3     1321.00     1363.09     26.00 o 
   1   0   3      373.19      339.74     23.94 o 
   2   0   3       17.52       15.07     10.74 o 
   3   0   3     2469.89     2570.32     53.80 o 
   4   0   3     4116.08     4238.31     46.87 o 
   5   0   3      530.47      613.82     24.44 o 
   6   0   3      824.80      872.38     33.51 o 
   7   0   3      110.37      130.62     18.81 o 
   8   0   3      147.02      166.98     25.22 o 
   9   0   3      463.19      497.85     40.18 o 
  10   0   3      207.76      238.48     44.65 o 
  11   0   3      315.72      335.71     47.21 o 
 -11   1   3       14.26      258.29     88.66 o 
 -10   1   3      144.23      192.67     80.28 o 
  -9   1   3      733.83      791.41     51.54 o 
  -8   1   3       44.50       81.12     30.40 o 
  -7   1   3      113.40      153.38     31.51 o 
  -6   1   3     1138.16     1090.80     51.88 o 
  -5   1   3      880.98      938.10     33.90 o 
  -4   1   3     3997.28     4023.30     52.30 o 
  -3   1   3      469.82      426.19     31.84 o 
  -2   1   3      298.72      297.40     24.35 o 
  -1   1   3     2147.23     1919.01    127.52 o 
   0   1   3     3678.52     3581.43     48.13 o 
   1   1   3     2692.37     2495.67     52.01 o 
   2   1   3       32.31       15.01     16.40 o 
   3   1   3     3331.52     3497.84     49.46 o 
   4   1   3     4197.73     4101.48     41.74 o 
   5   1   3      854.44      877.70     28.10 o 
   6   1   3     1601.32     1675.59     36.92 o 
   7   1   3      150.36      198.06     21.38 o 
   8   1   3      941.73      997.73     37.77 o 
   9   1   3      792.92      807.25     37.08 o 
  10   1   3        0.24       12.70     27.12 o 
  11   1   3      595.66      515.88     99.83 o 
  12   1   3        0.55       50.96     80.98 o 
 -11   2   3      171.37      326.70     97.73 o 
 -10   2   3       74.05      133.06     53.40 o 
  -9   2   3      855.31      891.13     57.38 o 
  -8   2   3      953.77      939.15     41.88 o 
  -7   2   3        0.98       12.80     20.55 o 
  -6   2   3       72.73       58.21     18.98 o 
  -5   2   3      238.93      268.71     18.99 o 
  -4   2   3     3066.53     2940.76     58.35 o 
  -3   2   3      418.99      429.79     22.43 o 
  -2   2   3      136.37      158.00     16.53 o 
  -1   2   3     1177.29     1099.72     39.09 o 
   1   2   3     1285.20     1282.62     35.37 o 
   2   2   3      241.54      302.22     17.02 o 
   3   2   3      119.56      143.38     16.67 o 
   4   2   3      495.89      468.54     27.24 o 
   5   2   3        4.60       20.59     12.35 o 
   6   2   3      130.83      114.06     15.24 o 
   7   2   3        0.36       -7.17     14.81 o 
   8   2   3      606.80      642.11     31.14 o 
   9   2   3      592.59      564.02     32.32 o 
  10   2   3      445.49      425.83     83.77 o 
  11   2   3      455.40      503.31     92.84 o 
  12   2   3        7.49      101.92     80.98 o 
 -10   3   3       10.98       20.24     83.42 o 
  -9   3   3      354.09      418.08     47.33 o 
  -8   3   3        0.72      -29.67     29.67 o 
  -7   3   3      510.41      532.77     35.66 o 
  -6   3   3      947.92      898.00     38.07 o 
  -5   3   3       44.81       60.63     14.28 o 
  -4   3   3     2910.19     2792.82     50.14 o 
  -3   3   3        2.82       -3.20     10.66 o 
  -2   3   3        3.05        1.62     10.88 o 
  -1   3   3      651.83      589.40     42.93 o 
   0   3   3      421.49      422.14     34.90 o 
   1   3   3     4685.36     4801.14     50.78 o 
   2   3   3     7061.60     7405.65     98.00 o 
   3   3   3     1005.87     1054.64     43.14 o 
   4   3   3      483.20      483.93     36.90 o 
   5   3   3      804.12      822.86     30.40 o 
   6   3   3     1415.64     1413.68     29.70 o 
   7   3   3      171.94      162.28     16.83 o 
   8   3   3        2.40        0.49     15.38 o 
   9   3   3      804.19      786.04     90.05 o 
  10   3   3      920.31      893.54    101.92 o 
  11   3   3      239.83      281.33     80.98 o 
  12   3   3       22.93      155.67     78.18 o 
 -10   4   3        3.01      -67.42    117.98 o 
  -9   4   3      369.29      417.45     54.45 o 
  -8   4   3      532.19      508.20     55.85 o 
  -7   4   3      252.65      303.66     45.38 o 
  -6   4   3      110.01       79.58     34.90 o 
  -5   4   3      221.46      237.79     17.55 o 
  -4   4   3     2403.51     2290.20     36.48 o 
  -3   4   3     1541.59     1581.27     29.56 o 
  -2   4   3     1004.68     1082.07     26.48 o 
  -1   4   3     1609.79     1712.85     31.05 o 
   0   4   3      620.05      655.04     30.10 o 
   1   4   3     6738.91     7041.92     69.76 o 
   2   4   3      987.22      946.25     46.07 o 
   3   4   3       10.94       -6.63     17.77 o 
   4   4   3     2202.14     2256.76     59.97 o 
   5   4   3      886.48      861.93     52.15 o 
   6   4   3     3246.14     3204.71     50.64 o 
   7   4   3      714.06      730.86     29.82 o 
   8   4   3        7.10       46.77     55.15 o 
   9   4   3      697.48      741.36     88.66 o 
  10   4   3      399.68      544.50     86.56 o 
  11   4   3      301.36      386.04     83.77 o 
  12   4   3        4.92      163.35     74.69 o 
 -10   5   3        1.65       60.03     45.38 o 
  -9   5   3      384.88      346.25     55.15 o 
  -8   5   3      656.70      597.56     61.43 o 
  -7   5   3     1024.03      905.41     68.41 o 
  -6   5   3       98.96       69.11     34.90 o 
  -5   5   3      256.90      197.56     39.09 o 
  -4   5   3     1759.46     1737.14     31.53 o 
  -3   5   3      385.80      367.96     18.89 o 
  -2   5   3      280.28      278.44     20.76 o 
  -1   5   3     1508.86     1551.66     38.76 o 
   0   5   3      456.79      451.20     31.10 o 
   1   5   3     8664.04     9174.98     89.05 o 
   2   5   3     3654.93     3898.27     49.72 o 
   3   5   3       27.46        9.77     19.74 o 
   4   5   3      256.54      215.25     28.87 o 
   5   5   3      464.41      471.81     39.44 o 
   6   5   3     3948.57     4016.74    128.45 o 
   7   5   3      917.31      960.36     64.03 o 
   8   5   3       19.94       39.07     40.25 o 
   9   5   3     1436.65     1217.45     99.83 o 
  10   5   3      380.28      440.49     78.88 o 
  11   5   3      239.75      306.46     75.39 o 
  12   5   3        2.21       62.13     67.02 o 
  -9   6   3      531.98      512.39     62.83 o 
  -8   6   3      271.61      239.44     50.26 o 
  -7   6   3     1251.14     1192.32     74.69 o 
  -6   6   3     1402.59     1253.75     71.90 o 
  -5   6   3       82.61       60.73     32.81 o 
  -4   6   3     1066.39     1007.33     61.43 o 
  -3   6   3     1104.42     1090.40     34.56 o 
  -2   6   3     2163.82     2210.49     77.49 o 
  -1   6   3      203.66      191.78     20.77 o 
   0   6   3      450.35      570.29     33.06 o 
   1   6   3     4477.41     4839.25     62.51 o 
   2   6   3      442.62      414.05     24.94 o 
   3   6   3      149.28      138.16     16.64 o 
   4   6   3      643.33      665.97     27.97 o 
   5   6   3      141.70      121.47     45.38 o 
   6   6   3     7568.92     6857.99    292.49 o 
   7   6   3       40.06       26.29     37.74 o 
   8   6   3      166.68      139.18     44.71 o 
   9   6   3      971.93      859.80     69.97 o 
  10   6   3      362.76      369.98     76.79 o 
  11   6   3     1321.36     1296.33    111.69 o 
  -8   7   3       84.46      113.09     46.77 o 
  -7   7   3      793.37      747.64     65.62 o 
  -6   7   3       84.41       97.03     39.79 o 
  -5   7   3        2.88       -2.57     25.93 o 
  -4   7   3     2451.19     2373.26     63.60 o 
  -3   7   3     1655.99     1686.52     72.95 o 
  -2   7   3     4565.89     4473.29    104.71 o 
  -1   7   3      763.18      779.72     37.92 o 
   0   7   3       41.20       53.55     20.27 o 
   1   7   3     4977.19     5174.16     68.47 o 
   2   7   3      685.84      685.82     32.26 o 
   3   7   3     1199.35     1261.89     38.45 o 
   4   7   3        2.72       12.10     17.80 o 
   5   7   3      256.88      215.98     35.87 o 
   6   7   3     3458.32     3254.11     91.62 o 
   7   7   3        3.49       -2.44     36.67 o 
   8   7   3      368.97      354.53     52.76 o 
   9   7   3       48.57       55.10     46.25 o 
  10   7   3       82.61       61.02    118.67 o 
  11   7   3      787.43      787.43    100.52 o 
  -8   8   3        7.31       27.92     43.28 o 
  -7   8   3      416.46      397.21     57.24 o 
  -6   8   3      316.26      335.78     52.36 o 
  -5   8   3       21.31       -9.44     29.67 o 
  -4   8   3        6.52       10.11     38.05 o 
  -3   8   3       87.11       92.46     28.77 o 
  -2   8   3     1003.44      988.48     61.43 o 
  -1   8   3       19.35       21.36     21.21 o 
   0   8   3       46.34       36.69     22.13 o 
   1   8   3      564.55      531.12     33.58 o 
   2   8   3      497.07      496.29     29.17 o 
   3   8   3     1176.53     1148.60     45.72 o 
   4   8   3        2.26       10.58     27.81 o 
   5   8   3      339.55      334.43     44.08 o 
   6   8   3     1555.49     1515.03     85.86 o 
   7   8   3       23.68       45.25     40.54 o 
   8   8   3        2.28       51.80     44.26 o 
   9   8   3       16.86      100.83     50.30 o 
  10   8   3      257.77      270.97     64.57 o 
  -7   9   3      544.48      597.56     68.41 o 
  -6   9   3      484.18      543.11     62.13 o 
  -5   9   3       66.08       30.72     39.79 o 
  -4   9   3      639.90      620.43     48.30 o 
  -3   9   3      360.99      357.67     38.90 o 
  -2   9   3     1288.17     1320.07     73.30 o 
  -1   9   3       21.24       38.39     33.51 o 
   0   9   3      223.58      267.93     41.19 o 
   1   9   3     1232.80     1282.62     52.74 o 
   2   9   3     1115.36     1166.70     48.11 o 
   3   9   3      682.35      662.83     56.27 o 
   4   9   3       67.82       47.35     54.80 o 
   5   9   3      566.46      580.08     54.04 o 
   6   9   3     1137.43     1110.64     72.81 o 
   7   9   3      286.44      258.02     50.23 o 
   8   9   3      487.67      587.64     63.68 o 
   9   9   3       52.73      -11.39     48.79 o 
  -5  10   3      119.04      177.31     49.56 o 
  -4  10   3      108.41      172.43     45.38 o 
  -3  10   3       38.04       30.02     37.70 o 
  -2  10   3      601.83      665.97     64.22 o 
  -1  10   3      280.09      320.42     46.07 o 
   0  10   3      193.50      170.33     37.70 o 
   1  10   3      111.15      140.91     28.44 o 
   2  10   3      197.29      243.80     44.40 o 
   3  10   3      422.72      406.83     51.72 o 
   4  10   3       44.59       56.36     39.73 o 
   5  10   3       20.61        1.49     40.49 o 
   6  10   3       52.83       95.20     43.63 o 
   7  10   3      118.89      168.88     49.24 o 
   8  10   3      312.91      285.49     56.25 o 
  -4  11   3      275.47      358.81     57.94 o 
  -3  11   3       19.36       52.36     40.49 o 
  -2  11   3      230.87      230.37     47.47 o 
  -1  11   3      565.19      505.41     55.15 o 
   0  11   3       26.81       35.28     28.10 o 
   1  11   3      973.10      953.58     94.94 o 
   2  11   3      456.52      451.63     56.25 o 
   3  11   3      549.99      607.26     62.02 o 
   4  11   3     1338.66     1268.04     77.65 o 
   5  11   3       52.53       30.24     42.64 o 
   6  11   3      317.35      358.01     56.74 o 
   7  11   3      346.36      328.04     59.63 o 
  -1  12   3      604.15      721.12     70.51 o 
   0  12   3      172.87      197.56     67.71 o 
   1  12   3      744.85      703.66     89.35 o 
   2  12   3       11.93       57.24     58.64 o 
   3  12   3      311.69      379.64     58.03 o 
   4  12   3      427.19      418.69     91.10 o 
   5  12   3      123.51      155.95     51.68 o 
  -2  -9   4       20.54      186.39     67.71 o 
  -1  -9   4      315.90      325.30     73.30 o 
   0  -9   4      158.16      179.41     66.32 o 
   1  -9   4      318.46      338.56     55.78 o 
  -5  -8   4      123.60      110.10     50.06 o 
  -4  -8   4     1113.06     1132.25    108.20 o 
  -3  -8   4      360.76      434.91     55.54 o 
  -2  -8   4       60.76      105.38     47.47 o 
  -1  -8   4      603.11      686.21     85.86 o 
   0  -8   4       94.50       81.01     26.50 o 
   1  -8   4      288.37      328.82     36.52 o 
   2  -8   4      334.27      308.66     38.20 o 
   3  -8   4       94.91      104.71     34.06 o 
   4  -8   4      565.63      517.74     48.52 o 
  -7  -7   4      199.13      277.71     57.74 o 
  -6  -7   4      330.72      365.57     57.01 o 
  -5  -7   4       36.54      100.06     46.20 o 
  -4  -7   4      323.83      417.78     52.92 o 
  -3  -7   4      303.11      292.61     48.25 o 
  -2  -7   4      240.20      279.21     46.41 o 
  -1  -7   4      247.22      253.58     26.74 o 
   0  -7   4       12.41       39.51     18.90 o 
   1  -7   4     1061.53     1028.51     61.78 o 
   2  -7   4      234.80      237.07     32.82 o 
   3  -7   4       77.67       84.48     30.35 o 
   4  -7   4      385.28      364.14     63.18 o 
   5  -7   4        1.73        9.33     37.35 o 
   6  -7   4      593.47      598.61     50.34 o 
  -8  -6   4       31.22       72.08     61.78 o 
  -7  -6   4      384.93      482.63     61.61 o 
  -6  -6   4      589.23      662.23     61.33 o 
  -5  -6   4       32.77       63.60     40.84 o 
  -4  -6   4      955.26      988.20     65.63 o 
  -3  -6   4       63.19       47.48     36.26 o 
  -2  -6   4      161.23      209.88     26.75 o 
  -1  -6   4      651.06      675.79     32.07 o 
   0  -6   4        8.32       18.92     16.72 o 
   1  -6   4      219.91      222.58     22.83 o 
   2  -6   4      224.93      250.91     32.07 o 
   3  -6   4      416.65      358.75     35.53 o 
   4  -6   4      278.56      214.12     33.03 o 
   5  -6   4       24.76       14.66     27.64 o 
   6  -6   4      125.96      167.26     34.05 o 
   7  -6   4      117.40      147.29     35.54 o 
  -9  -5   4       35.59      124.96     65.62 o 
  -8  -5   4       11.12       12.91     72.95 o 
  -7  -5   4      138.95      138.32     48.59 o 
  -6  -5   4      666.11      702.21     61.45 o 
  -5  -5   4       18.76       54.02     37.27 o 
  -4  -5   4       51.19       43.05     33.75 o 
  -3  -5   4      107.36      123.36     22.22 o 
  -2  -5   4     1593.40     1593.88     44.34 o 
  -1  -5   4      715.99      716.85     35.91 o 
   0  -5   4        9.49        5.33     14.98 o 
   1  -5   4     1563.67     1535.66     38.76 o 
   2  -5   4      494.99      508.07     36.23 o 
   3  -5   4      679.07      738.80     67.36 o 
   4  -5   4       86.54       62.44     26.82 o 
   5  -5   4      194.24      184.74     30.85 o 
   6  -5   4     1844.60     1750.32     60.22 o 
   7  -5   4      677.77      566.25     44.89 o 
   8  -5   4       21.55       28.23     62.13 o 
  -9  -4   4      372.94      427.92     75.39 o 
  -8  -4   4       66.82        5.86     89.01 o 
  -7  -4   4      956.81      979.48     69.10 o 
  -6  -4   4     1259.96     1267.92     69.38 o 
  -5  -4   4       91.68       55.15     35.72 o 
  -4  -4   4       19.32        3.46     31.36 o 
  -3  -4   4      159.86      162.85     31.77 o 
  -2  -4   4     2100.40     2091.01     64.12 o 
  -1  -4   4     2442.43     2451.71     67.62 o 
   0  -4   4      145.28      156.07     15.69 o 
   1  -4   4      557.27      576.87     23.43 o 
   2  -4   4     1207.08     1297.05     37.58 o 
   3  -4   4     2902.00     2926.40     39.06 o 
   4  -4   4      349.19      341.01     31.84 o 
   5  -4   4        4.64        1.34     22.69 o 
   6  -4   4      504.46      464.57     37.48 o 
   7  -4   4      379.73      414.33     39.24 o 
   8  -4   4      384.78      328.63     39.24 o 
   9  -4   4      123.86      117.62     60.38 o 
 -10  -3   4       12.97      113.09     64.92 o 
  -9  -3   4      187.33      263.87     68.41 o 
  -8  -3   4        4.40       48.17     53.05 o 
  -7  -3   4      390.90      371.55     56.20 o 
  -6  -3   4     1708.93     1614.96     72.58 o 
  -5  -3   4      516.12      513.92     61.78 o 
  -4  -3   4      270.83      290.92     36.26 o 
  -3  -3   4      305.71      318.68     33.07 o 
  -2  -3   4      167.22      133.31     20.22 o 
  -1  -3   4      380.25      358.68     23.90 o 
   0  -3   4       34.95       30.45     12.64 o 
   1  -3   4        7.35        6.87     11.31 o 
   2  -3   4      266.82      282.07     16.73 o 
   3  -3   4     1369.28     1319.96     27.20 o 
   4  -3   4      966.98      949.53     24.61 o 
   5  -3   4        0.66       -3.03     25.83 o 
   6  -3   4     2267.17     2168.32     57.99 o 
   7  -3   4     1204.19     1067.71     48.25 o 
   8  -3   4      278.18      313.00     35.99 o 
   9  -3   4      434.43      401.82     40.72 o 
  10  -3   4        3.76       39.44     33.07 o 
 -10  -2   4      459.06      522.86     85.17 o 
  -9  -2   4      483.72      550.78     80.28 o 
  -8  -2   4       64.56      103.32     55.85 o 
  -7  -2   4      339.37      385.34     63.53 o 
  -6  -2   4     2276.18     2233.30     76.51 o 
  -5  -2   4      377.07      373.76     40.65 o 
  -4  -2   4      819.84      735.57     49.50 o 
  -3  -2   4      564.63      534.15     31.75 o 
  -2  -2   4    12889.58    13013.34    276.20 o 
  -1  -2   4    13476.18    13651.45    159.30 o 
   0  -2   4       45.24       69.86     14.35 o 
   1  -2   4      676.44      638.91     24.83 o 
   2  -2   4      719.41      719.78     21.78 o 
   3  -2   4     2192.61     2172.49     31.67 o 
   4  -2   4      737.19      727.13     22.67 o 
   5  -2   4        6.00        3.09     13.59 o 
   6  -2   4     1197.48     1136.06     44.16 o 
   7  -2   4      160.36      141.71     39.09 o 
   8  -2   4     1008.60     1008.43     68.41 o 
   9  -2   4      217.32      212.67     34.06 o 
  10  -2   4        1.20       37.17     31.34 o 
  11  -2   4      671.73      648.81    116.26 o 
 -10  -1   4      697.06      995.46    105.41 o 
  -9  -1   4     1113.30     1301.22    101.92 o 
  -8  -1   4       14.09       79.58     54.45 o 
  -7  -1   4      185.05      173.73     41.19 o 
  -6  -1   4      522.50      522.54     36.80 o 
  -5  -1   4      219.29      182.33     34.29 o 
  -4  -1   4      515.99      481.58     31.34 o 
  -3  -1   4       36.70       36.35     16.30 o 
  -2  -1   4      428.35      417.25     21.18 o 
  -1  -1   4     1973.19     1941.69     31.64 o 
   0  -1   4     1757.65     1730.11     29.04 o 
   1  -1   4      966.26      956.11     27.11 o 
   2  -1   4      775.40      828.96     25.65 o 
   3  -1   4     3707.72     3677.36     39.21 o 
   4  -1   4     1182.92     1163.89     24.80 o 
   5  -1   4      222.50      254.16     20.42 o 
   6  -1   4      552.10      567.56     26.58 o 
   7  -1   4       12.82       11.87     22.21 o 
   8  -1   4      681.75      725.58     42.37 o 
   9  -1   4      201.62      168.39     30.59 o 
  10  -1   4       50.91       51.46     38.55 o 
  11  -1   4      357.31      375.83     49.42 o 
 -10   0   4      207.73      371.38     80.98 o 
  -9   0   4      625.62      795.81    104.01 o 
  -8   0   4       79.81      116.93     30.53 o 
  -7   0   4      569.25      535.02     40.37 o 
  -6   0   4     1458.87     1397.29     53.17 o 
  -5   0   4      909.04      886.83     44.93 o 
  -4   0   4     1505.90     1439.48     47.61 o 
  -3   0   4       11.19        4.75     12.44 o 
  -2   0   4     2008.92     2022.02     31.99 o 
  -1   0   4     2926.29     2896.55     33.79 o 
   0   0   4     1314.95     1530.68     24.19 o 
   1   0   4      698.41      630.26     29.37 o 
   2   0   4       16.50       15.36     11.67 o 
   3   0   4     2832.85     2872.40     40.01 o 
   4   0   4     4256.58     4454.12     62.64 o 
   5   0   4      296.89      315.77     19.67 o 
   6   0   4      216.46      228.40     19.19 o 
   7   0   4      124.82      118.11     19.07 o 
   8   0   4     1404.11     1437.58     44.41 o 
   9   0   4       89.06       89.53     42.90 o 
  10   0   4       25.25       33.17     45.49 o 
  11   0   4      158.14      176.44     32.14 o 
 -10   1   4      220.94      316.93     83.07 o 
  -9   1   4      897.14      990.34     62.15 o 
  -8   1   4      121.66      146.75     26.74 o 
  -7   1   4      320.19      284.91     28.85 o 
  -6   1   4      553.02      526.94     32.05 o 
  -5   1   4     1024.84     1033.66     31.04 o 
  -4   1   4     3348.66     3258.74     50.76 o 
  -3   1   4       59.41       72.28     15.22 o 
  -2   1   4     1549.89     1579.69     39.73 o 
  -1   1   4      177.23      178.68     17.11 o 
   0   1   4      411.08      383.16     25.49 o 
   1   1   4     2998.05     2998.97     48.13 o 
   2   1   4       93.23       72.12     16.78 o 
   3   1   4     1067.53     1027.87     27.49 o 
   4   1   4      475.57      388.95     28.62 o 
   5   1   4      701.30      718.37     26.03 o 
   6   1   4      110.15      116.68     15.92 o 
   7   1   4       85.11       91.16     17.49 o 
   8   1   4     1191.52     1192.55     35.05 o 
   9   1   4     1584.16     1496.01     43.42 o 
  10   1   4      145.61      124.78     27.09 o 
  11   1   4       73.10       71.90     83.77 o 
  12   1   4       94.20      205.24     93.54 o 
 -10   2   4       35.29       49.56     78.88 o 
  -9   2   4      101.06      189.17     37.96 o 
  -8   2   4       72.85       70.90     25.74 o 
  -7   2   4      558.68      550.95     35.02 o 
  -6   2   4       96.29       85.59     18.34 o 
  -5   2   4      715.07      712.10     28.28 o 
  -4   2   4      949.03      894.18     27.55 o 
  -3   2   4      381.42      395.60     22.90 o 
  -2   2   4     2484.64     2574.33     47.39 o 
  -1   2   4       12.59       -6.74     17.45 o 
   0   2   4      752.50      637.93     29.79 o 
   1   2   4     3174.58     3136.38     72.95 o 
   2   2   4       33.86       48.94     13.21 o 
   3   2   4      953.33      911.95     36.47 o 
   4   2   4     2999.18     3124.27     60.85 o 
   5   2   4      235.52      213.95     19.56 o 
   6   2   4      294.97      258.72     20.44 o 
   7   2   4       10.64       -6.38     15.57 o 
   8   2   4      308.83      353.03     26.29 o 
   9   2   4      317.38      360.38     28.73 o 
  10   2   4       44.14       57.94     67.71 o 
  11   2   4       58.97       71.20     74.69 o 
  12   2   4       21.07      114.48     83.07 o 
 -10   3   4        5.28       31.70    167.19 o 
  -9   3   4      713.74      797.06     57.74 o 
  -8   3   4      113.98       81.79     35.32 o 
  -7   3   4      106.65       84.50     23.96 o 
  -6   3   4        0.48        3.27     16.45 o 
  -5   3   4       84.75       71.28     18.61 o 
  -4   3   4     1857.90     1775.02     36.46 o 
  -3   3   4       21.53       43.49     13.63 o 
  -2   3   4       64.27       47.82     15.80 o 
  -1   3   4     1026.57      977.95     32.82 o 
   0   3   4     3789.25     3814.72    175.57 o 
   1   3   4     5200.69     5110.95     44.45 o 
   2   3   4        0.45       -3.81     15.72 o 
   3   3   4      236.40      230.97     18.66 o 
   4   3   4     2180.01     2292.34     45.10 o 
   5   3   4     1208.11     1204.19     74.00 o 
   6   3   4     1189.96     1185.15     56.54 o 
   7   3   4      150.15      167.84     18.76 o 
   8   3   4     2742.59     2779.80     55.27 o 
   9   3   4     2818.60     2689.00    133.33 o 
  10   3   4      176.21      187.09     73.30 o 
  11   3   4      201.10      388.83     84.47 o 
  12   3   4       44.20      193.37     80.28 o 
 -10   4   4       31.20      -32.45    155.32 o 
  -9   4   4      474.40      463.37     81.33 o 
  -8   4   4      653.72      661.09    102.27 o 
  -7   4   4     2652.47     2554.27     92.15 o 
  -6   4   4      351.96      344.61     23.57 o 
  -5   4   4      153.67      144.12     18.33 o 
  -4   4   4     1210.91     1158.59     31.97 o 
  -3   4   4     1533.86     1593.18     36.98 o 
  -2   4   4     1926.33     1927.47     34.64 o 
  -1   4   4        1.06       14.31     15.30 o 
   0   4   4     2221.11     2243.64     45.66 o 
   1   4   4    13898.64    14492.90    117.19 o 
   2   4   4      152.19      145.01     15.75 o 
   3   4   4      634.48      604.39     84.21 o 
   4   4   4      450.76      433.89     32.57 o 
   5   4   4      360.09      314.63     33.06 o 
   6   4   4     3248.80     3256.47     66.82 o 
   7   4   4      278.03      285.98     30.37 o 
   8   4   4       68.31       68.41     55.85 o 
   9   4   4      699.27      765.09     88.66 o 
  10   4   4      175.29      231.76     71.90 o 
  11   4   4      501.84      604.54     90.75 o 
  12   4   4        0.24      159.86     76.79 o 
  -9   5   4      207.68      279.23     53.75 o 
  -8   5   4      173.82      184.29     46.77 o 
  -7   5   4      651.42      625.48     62.13 o 
  -6   5   4        8.14      -34.21     34.21 o 
  -5   5   4       11.91       30.35     15.76 o 
  -4   5   4     2079.59     2000.16     37.92 o 
  -3   5   4      990.56      998.64     29.48 o 
  -2   5   4     1461.96     1440.56     32.78 o 
  -1   5   4       32.77       41.80     14.43 o 
   0   5   4      783.08      808.20     35.53 o 
   1   5   4     2811.12     2753.25     45.09 o 
   2   5   4       31.81       57.57     15.44 o 
   3   5   4     4136.79     4449.84     76.51 o 
   4   5   4     1006.98     1027.16     46.70 o 
   5   5   4     3312.42     3350.54     77.97 o 
   6   5   4     2596.87     2522.09     79.58 o 
   7   5   4       38.15       38.01     35.54 o 
   8   5   4     2161.08     1767.31    200.70 o 
   9   5   4       40.83       70.51     57.94 o 
  10   5   4      131.63      201.05     67.71 o 
  11   5   4      383.29      463.52     83.77 o 
  12   5   4       28.93      137.52     71.90 o 
  -9   6   4      315.09      291.10     55.15 o 
  -8   6   4      405.46      373.47     55.85 o 
  -7   6   4     1750.53     1611.17     81.68 o 
  -6   6   4       40.99       25.83     35.60 o 
  -5   6   4       62.11       53.75     37.00 o 
  -4   6   4     2289.64     2073.65     50.14 o 
  -3   6   4     2043.01     2037.78     46.95 o 
  -2   6   4     2703.97     2655.32     51.95 o 
  -1   6   4      131.58      135.19     25.48 o 
   0   6   4     2587.34     2705.90     52.82 o 
   1   6   4     2168.07     2271.03     37.22 o 
   2   6   4      308.49      308.03     21.03 o 
   3   6   4      725.24      693.41     43.58 o 
   4   6   4        1.24       -4.33     22.69 o 
   5   6   4     1877.17     1900.29     65.56 o 
   6   6   4     2991.01     2996.15     83.42 o 
   7   6   4      192.30      198.05     42.93 o 
   8   6   4      325.32      349.04     67.71 o 
   9   6   4       99.39       24.71     68.76 o 
  10   6   4      693.38      732.28     92.15 o 
  11   6   4      544.43      597.56     90.75 o 
  -8   7   4       16.44       71.90     44.68 o 
  -7   7   4     1331.87     1213.26     74.69 o 
  -6   7   4        6.41       24.43     35.60 o 
  -5   7   4       27.34       60.73     34.90 o 
  -4   7   4      711.23      598.95     60.73 o 
  -3   7   4      871.57      809.77     64.92 o 
  -2   7   4     2365.12     2291.01     50.81 o 
  -1   7   4        1.41       22.00     19.88 o 
   0   7   4       17.17       11.77     20.22 o 
   1   7   4      979.28      958.52     31.67 o 
   2   7   4      655.92      636.64     32.07 o 
   3   7   4     1169.43     1204.24     37.00 o 
   4   7   4        6.15        2.27     15.90 o 
   5   7   4      481.04      423.82     42.94 o 
   6   7   4      355.50      301.16     42.45 o 
   7   7   4       14.32        9.81     33.99 o 
   8   7   4      556.89      523.56     74.69 o 
   9   7   4        0.60       42.22     44.58 o 
  10   7   4      740.19      612.14     80.28 o 
  11   7   4      573.61      624.08     94.24 o 
  -7   8   4     1184.25     1240.49     80.28 o 
  -6   8   4        4.63       30.72     38.39 o 
  -5   8   4      208.01      189.88     43.98 o 
  -4   8   4      322.12      309.95     47.47 o 
  -3   8   4      273.58      288.31     46.77 o 
  -2   8   4      868.73      843.98     65.62 o 
  -1   8   4        0.47      -20.24     20.24 o 
   0   8   4      635.26      645.30     49.56 o 
   1   8   4      758.28      765.58     31.92 o 
   2   8   4     1333.12     1361.10     42.26 o 
   3   8   4     1187.23     1142.07     39.08 o 
   4   8   4        1.91       18.45     29.37 o 
   5   8   4      250.43      236.81     39.95 o 
   6   8   4      492.80      557.41     52.57 o 
   7   8   4      283.29      254.10     63.53 o 
   8   8   4        0.68       21.12     39.65 o 
   9   8   4       39.96       43.78     50.61 o 
  10   8   4      315.75      276.17     60.76 o 
  -7   9   4      665.54      642.23     69.81 o 
  -6   9   4      214.73      180.80     48.87 o 
  -5   9   4      170.85      162.65     46.07 o 
  -4   9   4      185.60      198.25     46.77 o 
  -3   9   4      145.16      124.96     40.49 o 
  -2   9   4      930.50      911.69     63.53 o 
  -1   9   4      175.67      259.69     42.58 o 
   0   9   4      323.80      366.57     32.69 o 
   1   9   4      232.71      259.56     23.98 o 
   2   9   4     1294.70     1287.33     44.27 o 
   3   9   4     2381.93     2498.73     81.64 o 
   4   9   4      589.65      622.80     52.21 o 
   5   9   4       21.02       25.61     33.56 o 
   6   9   4     1036.53      829.59     99.83 o 
   7   9   4     1024.08      756.13    156.72 o 
   8   9   4      519.87      569.78     61.49 o 
   9   9   4       29.13       39.24     49.39 o 
  10   9   4      210.16      179.17     60.03 o 
  -5  10   4      244.44      258.29     53.75 o 
  -4  10   4      194.71      230.37     48.87 o 
  -3  10   4        9.84       85.17     41.19 o 
  -2  10   4     1575.75     1641.18     83.77 o 
  -1  10   4       59.63      100.52     37.70 o 
   0  10   4      184.99      187.09     39.79 o 
   1  10   4      531.24      557.03     36.41 o 
   2  10   4       17.02       27.64     21.89 o 
   3  10   4      574.41      675.90     59.73 o 
   4  10   4       75.93       85.81     40.49 o 
   5  10   4        1.77       21.64     53.75 o 
   6  10   4      825.05      679.26     55.49 o 
   7  10   4      180.50      220.90     48.39 o 
   8  10   4      768.84      762.09     69.06 o 
   9  10   4      155.42      199.67     58.20 o 
  -4  11   4        1.25       15.36     39.79 o 
  -3  11   4        0.39       60.73     42.58 o 
  -2  11   4     1484.36     1515.53     83.07 o 
  -1  11   4      455.28      454.45     54.45 o 
   0  11   4      594.35      681.58     51.07 o 
   1  11   4      348.00      362.38     40.49 o 
   2  11   4      691.53      661.85     62.05 o 
   3  11   4     2903.43     2052.35    100.52 o 
   4  11   4       41.19       -6.28     60.03 o 
   5  11   4       10.02       27.92     60.03 o 
   6  11   4      412.84      444.65     87.26 o 
   7  11   4      479.40      450.75     62.14 o 
   8  11   4     1050.04     1086.00     83.68 o 
  -2  12   4      783.65      763.70     72.60 o 
  -1  12   4      242.16      323.21     50.96 o 
   0  12   4      743.69      841.88     91.45 o 
   3  12   4     1683.24     1613.26    125.65 o 
   4  12   4       48.03       63.14     42.75 o 
   5  12   4      502.35      500.82     61.62 o 
   6  12   4      242.53      264.92     75.04 o 
  -3  -8   5      183.23      228.23     52.98 o 
  -2  -8   5      421.85      487.95     50.57 o 
  -1  -8   5       47.99      104.01     61.43 o 
   0  -8   5       39.21       41.88     57.24 o 
   1  -8   5     1051.43     1056.48     48.33 o 
   2  -8   5       48.60       42.68     42.93 o 
  -5  -7   5      176.29      228.60     52.26 o 
  -4  -7   5      425.40      484.63     57.03 o 
  -3  -7   5      140.45      206.26     46.55 o 
  -2  -7   5      761.62      787.81     49.96 o 
  -1  -7   5       49.89       52.17     34.55 o 
   0  -7   5        2.70       22.32     23.79 o 
   1  -7   5     1127.22     1095.66     46.44 o 
   2  -7   5       26.92       36.80     29.60 o 
   3  -7   5      260.90      222.72     36.02 o 
   4  -7   5        0.44       23.81     34.55 o 
   5  -7   5        2.41        8.34     33.56 o 
  -7  -6   5      295.69      479.39     76.09 o 
  -6  -6   5       37.97       93.23     47.31 o 
  -5  -6   5        0.35       74.98     43.23 o 
  -4  -6   5       37.07       89.61     53.05 o 
  -3  -6   5      226.54      236.19     43.80 o 
  -2  -6   5      735.63      827.41     62.14 o 
  -1  -6   5        4.16        6.61     21.85 o 
   0  -6   5      479.94      501.61     28.41 o 
   1  -6   5      889.16      949.53     63.87 o 
   2  -6   5      222.47      209.91     32.82 o 
   3  -6   5      352.62      364.64     38.49 o 
   4  -6   5       48.99        8.64     29.11 o 
   5  -6   5      422.77      423.77     54.10 o 
   6  -6   5      475.69      453.43     45.90 o 
   7  -6   5       44.87       45.26     35.53 o 
  -8  -5   5      273.67      273.34    146.25 o 
  -7  -5   5      659.53      764.59    122.86 o 
  -6  -5   5      183.81      188.13     47.45 o 
  -5  -5   5      141.43      127.40     46.07 o 
  -4  -5   5      155.28      218.31     42.15 o 
  -3  -5   5      254.36      253.15     40.33 o 
  -2  -5   5      226.53      240.75     27.40 o 
  -1  -5   5       40.33       40.64     19.14 o 
   0  -5   5      210.46      248.18     25.57 o 
   1  -5   5      579.63      613.05     33.17 o 
   2  -5   5      941.88      929.52     45.87 o 
   3  -5   5      734.03      662.43     43.52 o 
   4  -5   5       62.95       53.40     27.64 o 
   5  -5   5        2.19        9.51     27.37 o 
   6  -5   5      495.49      454.76     42.44 o 
   7  -5   5      345.17      320.23     39.95 o 
   8  -5   5      195.39      176.53     36.98 o 
  -8  -4   5        0.63       96.33     56.54 o 
  -7  -4   5      828.93      843.96     66.39 o 
  -6  -4   5      981.71      896.65     65.97 o 
  -5  -4   5        1.30       35.53     35.86 o 
  -4  -4   5      281.48      318.36     53.75 o 
  -3  -4   5      691.69      690.78     52.92 o 
  -2  -4   5     1630.42     1575.33     55.67 o 
  -1  -4   5      530.95      536.24     28.55 o 
   0  -4   5       29.39       24.60     15.65 o 
   1  -4   5      723.86      711.72     27.63 o 
   2  -4   5      277.71      298.71     20.57 o 
   3  -4   5      517.93      564.06     30.05 o 
   4  -4   5      151.41      141.72     28.63 o 
   5  -4   5      585.86      568.82     47.47 o 
   6  -4   5     1513.39     1425.95     55.00 o 
   7  -4   5      250.76      222.04     35.05 o 
   8  -4   5      378.31      434.77     43.44 o 
   9  -4   5       27.22       28.90     50.61 o 
  -9  -3   5      309.57      315.53     69.81 o 
  -8  -3   5       20.95       74.00     52.36 o 
  -7  -3   5      436.73      465.30     95.99 o 
  -6  -3   5      182.36      213.87     83.77 o 
  -5  -3   5      168.55      202.93     39.24 o 
  -4  -3   5      640.52      640.08     49.07 o 
  -3  -3   5      279.53      273.63     27.15 o 
  -2  -3   5     2159.41     2054.79     41.84 o 
  -1  -3   5     1150.45     1176.20     33.15 o 
   0  -3   5      261.92      241.43     21.87 o 
   1  -3   5      560.07      533.86     27.93 o 
   2  -3   5      425.08      444.07     22.42 o 
   3  -3   5     1254.81     1272.49     30.20 o 
   4  -3   5      162.76      150.00     16.66 o 
   5  -3   5        0.36        0.35     22.71 o 
   6  -3   5      650.75      668.61     43.09 o 
   7  -3   5     1080.57     1001.53     49.33 o 
   8  -3   5     1040.60     1002.88     51.99 o 
   9  -3   5       16.64       27.20     28.97 o 
  -9  -2   5      362.38      478.88     76.09 o 
  -8  -2   5        9.82       72.60     53.05 o 
  -7  -2   5      900.71     1019.89     85.17 o 
  -6  -2   5      527.59      486.38     48.76 o 
  -5  -2   5      280.05      309.78     43.98 o 
  -4  -2   5     1594.90     1525.92     47.86 o 
  -3  -2   5        0.78        1.80     15.23 o 
  -2  -2   5     2125.62     2090.88     38.74 o 
  -1  -2   5     3824.67     3801.81     48.40 o 
   0  -2   5      455.72      451.60     29.93 o 
   1  -2   5     1384.71     1415.70     41.46 o 
   2  -2   5       23.66       12.47     24.00 o 
   3  -2   5     3660.97     3679.75     44.01 o 
   4  -2   5     1326.50     1341.39     29.91 o 
   5  -2   5       67.99       60.55     17.81 o 
   6  -2   5      688.38      680.50     41.21 o 
   7  -2   5      194.61      169.27     29.84 o 
   8  -2   5      474.44      201.74     33.51 o 
   9  -2   5        9.75       18.93     29.11 o 
  10  -2   5      160.98      150.46     35.99 o 
 -10  -1   5      832.84     1024.00     69.13 o 
  -9  -1   5      804.29      910.29     93.54 o 
  -8  -1   5        0.48       67.02     51.66 o 
  -7  -1   5      645.38      734.38     79.58 o 
  -6  -1   5       29.77       39.79     44.68 o 
  -5  -1   5     1475.37     1434.36     57.54 o 
  -4  -1   5      739.68      669.30     30.50 o 
  -3  -1   5      158.55      155.13     17.45 o 
  -2  -1   5     3433.98     3336.98     44.14 o 
  -1  -1   5      248.49      315.76     18.11 o 
   0  -1   5      227.84      233.80     17.94 o 
   1  -1   5      637.12      657.99     32.80 o 
   2  -1   5       12.23       26.38     14.68 o 
   3  -1   5     4095.91     4169.17     51.78 o 
   4  -1   5       48.09       24.33     12.98 o 
   5  -1   5       58.02       59.03     16.22 o 
   6  -1   5      172.32      110.41     35.57 o 
   7  -1   5       55.48       61.70     24.55 o 
   8  -1   5      533.60      541.65     39.97 o 
   9  -1   5        1.75       -4.74     26.15 o 
  10  -1   5       11.88       48.73     35.60 o 
  11  -1   5      252.93      167.06     68.23 o 
 -10   0   5      440.21      730.32    176.96 o 
  -9   0   5        5.25       82.53     40.04 o 
  -8   0   5       17.49        9.49     42.58 o 
  -7   0   5      630.47      669.48     51.67 o 
  -6   0   5      122.89      121.49     25.42 o 
  -5   0   5     3346.72     3291.09     58.24 o 
  -4   0   5      838.44      834.15     34.06 o 
  -3   0   5       21.84        9.58     13.16 o 
  -2   0   5     1300.99     1212.84     32.44 o 
  -1   0   5      867.37      825.01     23.14 o 
   0   0   5     3358.44     3377.72     44.50 o 
   1   0   5       81.92       52.04     17.75 o 
   2   0   5      176.26      179.35     20.71 o 
   3   0   5     4416.98     4401.64     52.64 o 
   4   0   5     1404.91     1376.55     51.84 o 
   5   0   5      745.85      761.69     42.23 o 
   6   0   5      482.46      484.15     27.26 o 
   7   0   5      218.93      261.25     26.29 o 
   8   0   5     1097.74     1108.49     46.14 o 
   9   0   5       62.56       13.56     34.98 o 
  10   0   5       90.06      102.62     63.02 o 
  11   0   5      122.17      113.22     53.18 o 
 -10   1   5      356.49      571.73     89.35 o 
  -9   1   5      942.79     1006.60     63.96 o 
  -8   1   5       86.41      150.40     28.41 o 
  -7   1   5       40.56       23.30     24.09 o 
  -6   1   5       30.61       39.28     19.48 o 
  -5   1   5     2110.40     2071.30     48.06 o 
  -4   1   5      494.99      488.33     28.05 o 
  -3   1   5       20.76       25.88      8.71 o 
  -2   1   5      391.96      360.53     21.62 o 
  -1   1   5      193.64      164.87     13.27 o 
   0   1   5     2879.17     2905.81     52.81 o 
   1   1   5       30.86       32.57     17.02 o 
   2   1   5      298.12      344.00     24.92 o 
   3   1   5     1747.59     1699.57     96.33 o 
   4   1   5        1.09       -8.85     16.20 o 
   5   1   5        5.93        4.40     17.39 o 
   6   1   5      226.93      223.08     19.43 o 
   7   1   5      131.75      125.09     19.05 o 
   8   1   5     1446.00     1410.12     37.43 o 
   9   1   5      344.22      314.55     30.54 o 
  10   1   5      296.81      230.47     30.57 o 
  11   1   5      133.09      210.59     42.27 o 
 -10   2   5      108.76      264.57     83.07 o 
  -9   2   5       92.97      140.65     68.06 o 
  -8   2   5      287.32      282.08     31.85 o 
  -7   2   5      618.44      646.15     38.32 o 
  -6   2   5       47.55       67.87     19.84 o 
  -5   2   5     1388.50     1405.41     60.81 o 
  -4   2   5      335.58      275.93     23.29 o 
  -3   2   5        3.63       12.08     15.06 o 
  -2   2   5       44.05       33.71     13.82 o 
  -1   2   5      643.45      633.56     32.31 o 
   0   2   5     4672.68     4701.99     67.63 o 
   1   2   5     3171.68     3077.81     53.80 o 
   2   2   5      845.47      928.62     27.79 o 
   3   2   5      777.55      805.87     63.25 o 
   4   2   5      157.71      154.83     24.11 o 
   5   2   5     1702.88     1718.35     54.18 o 
   6   2   5      392.40      405.19     22.35 o 
   7   2   5       96.18      119.36     18.56 o 
   8   2   5     1366.78     1372.15     36.72 o 
   9   2   5      631.14      642.63     31.99 o 
  10   2   5      332.40      366.87     31.22 o 
  11   2   5      145.42      145.20     76.79 o 
  12   2   5       61.61      141.71     85.17 o 
 -10   3   5       72.40      164.71     41.57 o 
  -9   3   5      688.53      791.08     61.57 o 
  -8   3   5      144.56      158.20     39.58 o 
  -7   3   5       33.92       42.23     24.91 o 
  -6   3   5      239.67      241.43     23.62 o 
  -5   3   5      946.72      963.12     33.61 o 
  -4   3   5     1917.17     1951.15     41.49 o 
  -3   3   5      634.10      626.38     33.81 o 
  -2   3   5      441.58      460.48     31.05 o 
  -1   3   5     1135.90     1177.88     37.51 o 
   0   3   5     3638.35     3493.29     57.00 o 
   1   3   5     1341.13     1297.49     39.49 o 
   2   3   5       70.25       60.28     11.13 o 
   3   3   5     2756.74     2779.12     71.90 o 
   4   3   5      265.77      241.31     26.66 o 
   5   3   5     3871.10     3910.77     73.35 o 
   6   3   5     1332.31     1332.32     54.44 o 
   7   3   5       28.16       28.07     19.61 o 
   8   3   5      813.39      885.18     31.51 o 
   9   3   5      125.63      157.82     23.45 o 
  10   3   5      818.27      813.26    104.71 o 
  11   3   5       61.87      117.98     73.30 o 
  12   3   5        2.09       97.03     77.49 o 
  -9   4   5      832.11      830.75     62.56 o 
  -8   4   5      301.00      218.18     44.75 o 
  -7   4   5      497.48      487.03     48.83 o 
  -6   4   5      165.43      180.01     22.63 o 
  -5   4   5      577.29      600.23     31.74 o 
  -4   4   5     1435.37     1435.79     37.31 o 
  -3   4   5        0.89       -0.23     15.04 o 
  -2   4   5     2155.78     2077.30     46.14 o 
  -1   4   5     1110.22     1146.50     65.27 o 
   0   4   5     3739.09     3693.22     60.22 o 
   1   4   5     4479.03     4624.67     51.51 o 
   2   4   5      720.32      755.83     27.12 o 
   3   4   5       73.15       43.61     15.18 o 
   4   4   5      237.45      227.66     21.34 o 
   5   4   5     4332.70     4521.44     66.55 o 
   6   4   5     1499.12     1515.53     90.75 o 
   7   4   5      282.66      329.82     29.34 o 
   8   4   5      737.51      753.97     41.57 o 
   9   4   5      240.53      289.70     67.02 o 
  10   4   5      460.11      502.62     83.77 o 
  11   4   5       43.18      143.11     69.11 o 
  12   4   5        0.18      201.74     77.49 o 
  -9   5   5      287.47      287.64    196.51 o 
  -8   5   5      362.52      373.47     55.85 o 
  -7   5   5     1898.51     1893.89     87.96 o 
  -6   5   5       14.73      -34.90     37.00 o 
  -5   5   5      489.81      546.46     30.14 o 
  -4   5   5     1096.01     1072.28     34.47 o 
  -3   5   5      849.94      845.80     32.12 o 
  -2   5   5     1199.19     1173.59     33.38 o 
  -1   5   5      393.52      484.13     32.68 o 
   0   5   5     1247.52     1193.18     40.23 o 
   1   5   5     1601.12     1633.27     35.26 o 
   2   5   5       94.39       76.76     15.30 o 
   3   5   5      658.44      640.05     31.65 o 
   4   5   5       84.71       67.25     18.70 o 
   5   5   5     5648.24     5579.29     95.73 o 
   6   5   5     1579.59     1592.44     65.00 o 
   7   5   5       85.57       95.91     20.83 o 
   8   5   5      501.52      508.90     70.51 o 
   9   5   5      489.73      471.20     75.39 o 
  10   5   5     1664.89     1699.82    113.09 o 
  11   5   5      161.37      290.40     72.60 o 
  -9   6   5       14.17       46.07     46.07 o 
  -8   6   5      429.12      503.31     60.73 o 
  -7   6   5      607.20      602.44     63.53 o 
  -6   6   5       41.24       36.30     39.09 o 
  -5   6   5     2012.48     1938.56     85.86 o 
  -4   6   5     1388.46     1383.34     37.31 o 
  -3   6   5     2577.62     2608.95     45.43 o 
  -2   6   5     3778.77     3989.93     54.34 o 
  -1   6   5        8.19        2.54     19.27 o 
   0   6   5     2799.83     2733.75     85.51 o 
   1   6   5     2517.67     2560.90     46.18 o 
   2   6   5     1428.38     1496.83     39.89 o 
   3   6   5       55.28       33.03     18.54 o 
   4   6   5        0.78      -20.80     22.07 o 
   5   6   5     2393.07     2303.09     68.38 o 
   6   6   5      658.44      647.02     58.99 o 
   7   6   5      273.75      267.85     43.53 o 
   8   6   5       19.00       18.29     40.09 o 
   9   6   5       12.23       27.92     54.45 o 
  10   6   5     1202.99     1054.10    100.52 o 
  11   6   5      130.08      202.44     71.90 o 
  -8   7   5      171.51      180.80     50.96 o 
  -7   7   5      475.32      461.43     57.94 o 
  -6   7   5        1.27       13.96     37.70 o 
  -5   7   5       33.68       22.34     37.70 o 
  -4   7   5       20.98      -23.73     34.90 o 
  -3   7   5      741.20      777.80     40.28 o 
  -2   7   5      676.91      655.58     45.03 o 
  -1   7   5       34.70       25.83     21.45 o 
   0   7   5      163.27      201.37     25.91 o 
   1   7   5      931.75      993.52     39.44 o 
   2   7   5     1407.39     1396.12     37.99 o 
   3   7   5      564.86      567.39     35.19 o 
   4   7   5        5.08        8.03     24.68 o 
   5   7   5     1221.14     1168.32     59.22 o 
   6   7   5      503.24      478.07     47.14 o 
   7   7   5       96.93      119.50     39.72 o 
   8   7   5       11.78       57.60     41.26 o 
   9   7   5       82.45       16.65     50.26 o 
  10   7   5     1174.99     1135.08    104.01 o 
  11   7   5      353.51      419.55     83.77 o 
  -7   8   5      562.29      643.63     67.02 o 
  -6   8   5      140.19      133.33     44.68 o 
  -5   8   5      616.71      545.20     60.03 o 
  -4   8   5      142.13      158.46     43.28 o 
  -3   8   5     1164.92     1060.38     68.41 o 
  -2   8   5      797.78      795.50     42.93 o 
  -1   8   5      858.88      830.32     61.43 o 
   0   8   5      819.34      824.20     50.61 o 
   1   8   5     1781.20     1876.72     41.35 o 
   2   8   5      478.73      505.48     34.46 o 
   3   8   5      764.75      740.81     37.21 o 
   4   8   5       19.57       12.76     18.67 o 
   5   8   5     1820.64     1804.73     73.35 o 
   6   8   5      985.28      947.21     80.28 o 
   7   8   5      427.17      471.15     51.77 o 
   8   8   5      289.78      350.74     52.66 o 
   9   8   5        6.34      -26.47     50.26 o 
  10   8   5      590.30      551.30    255.85 o 
  -6   9   5      282.50      228.97     50.96 o 
  -5   9   5      105.52      140.31     43.28 o 
  -4   9   5       19.72       37.70     37.00 o 
  -3   9   5      786.34      831.41     69.11 o 
  -2   9   5      757.06      843.28     64.92 o 
  -1   9   5       51.88       89.33     25.48 o 
   0   9   5      405.80      437.40     34.51 o 
   1   9   5       32.97       21.62     21.11 o 
   2   9   5      934.41      908.49     36.25 o 
   3   9   5      292.21      329.79     27.88 o 
   4   9   5      236.21      286.80     40.93 o 
   5   9   5      344.27      311.65     43.93 o 
   6   9   5      159.91      186.88     42.15 o 
   7   9   5      369.69      422.21     52.15 o 
   8   9   5      515.63      518.99     59.85 o 
   9   9   5      123.17       97.89     54.80 o 
  -5  10   5      224.21      219.89     51.66 o 
  -4  10   5       16.39       20.24     38.39 o 
  -3  10   5      234.66      261.78     48.87 o 
  -2  10   5      692.18      654.80     64.92 o 
  -1  10   5       42.87      106.81     39.79 o 
   0  10   5     1072.11     1096.41     84.12 o 
   1  10   5      566.74      529.03     33.84 o 
   2  10   5      976.14      962.15     39.08 o 
   3  10   5     1703.77     1740.87     75.07 o 
   4  10   5       34.22       57.94     36.75 o 
   5  10   5      529.49      569.92     54.50 o 
   6  10   5      305.71      303.02     49.46 o 
   7  10   5      558.70      543.30     57.99 o 
   8  10   5      360.74      445.53     59.73 o 
   9  10   5       26.05      124.07     45.02 o 
  -4  11   5        1.24       83.07     43.98 o 
  -3  11   5      400.57      450.96     59.34 o 
  -2  11   5      765.73      788.13     70.51 o 
  -1  11   5      236.80      257.59     46.77 o 
   0  11   5      952.87      953.56     54.05 o 
   1  11   5        5.54       51.93     27.80 o 
   2  11   5      416.15      377.66     44.26 o 
   3  11   5      462.12      467.41     54.26 o 
   4  11   5      313.25      282.32     48.31 o 
   5  11   5     1254.88     1172.35     74.02 o 
   6  11   5       94.34      142.10     47.87 o 
   7  11   5      907.26      887.18     74.14 o 
   8  11   5     1036.58     1032.55     74.49 o 
  -2  12   5      287.66      339.96     55.85 o 
  -1  12   5      908.74      936.12     72.60 o 
   0  12   5     1048.40     1142.97     60.76 o 
   1  12   5        0.25       49.56     58.64 o 
   2  12   5      338.28      383.94     74.00 o 
   3  12   5      718.40      736.27     66.43 o 
   4  12   5      170.93      158.94     48.80 o 
   5  12   5      168.72      213.16     50.29 o 
   6  12   5        8.54       63.09     99.48 o 
  -3  -7   6       17.36      116.34     35.11 o 
  -2  -7   6      156.04      255.15     44.62 o 
  -1  -7   6       99.14      119.47     40.49 o 
   0  -7   6       43.19      115.79     35.39 o 
   1  -7   6       21.62      127.03     36.39 o 
   2  -7   6      375.95      409.65     43.68 o 
   3  -7   6      186.07      182.67     38.96 o 
  -5  -6   6       10.34       78.46     43.50 o 
  -4  -6   6      101.62      168.05     38.29 o 
  -3  -6   6      353.27      367.71     38.17 o 
  -2  -6   6      428.80      543.64     43.07 o 
  -1  -6   6      136.27      160.99     27.84 o 
   0  -6   6      223.70      251.51     29.98 o 
   1  -6   6      382.77      421.73     42.40 o 
   2  -6   6      291.68      280.99     37.51 o 
   3  -6   6      196.32      219.74     36.98 o 
   4  -6   6       30.49       37.81     32.31 o 
   5  -6   6      446.35      400.30     44.91 o 
  -6  -5   6      163.44      253.86     51.45 o 
  -5  -5   6       20.04       58.39     42.03 o 
  -4  -5   6        1.34       38.32     29.63 o 
  -3  -5   6       90.96      154.30     30.79 o 
  -2  -5   6     2123.84     2151.29     48.16 o 
  -1  -5   6      427.38      471.23     32.66 o 
   0  -5   6       23.30       35.84     22.21 o 
   1  -5   6      550.02      534.69     40.93 o 
   2  -5   6     1138.88     1127.11     52.03 o 
   3  -5   6      642.76      584.66     46.07 o 
   4  -5   6       30.08       35.91     30.06 o 
   5  -5   6       65.66       50.54     31.34 o 
   6  -5   6      250.53      237.94     38.99 o 
   7  -5   6      508.06      412.66     45.12 o 
  -7  -4   6      792.49      979.40     93.54 o 
  -6  -4   6      419.21      510.85    123.21 o 
  -5  -4   6      311.12      344.53     41.22 o 
  -4  -4   6       97.19      130.31     29.79 o 
  -3  -4   6       26.04       39.91     27.84 o 
  -2  -4   6     1007.60     1087.37     45.46 o 
  -1  -4   6      139.93      148.56     22.29 o 
   0  -4   6        2.62       13.42     17.68 o 
   1  -4   6      174.50      197.85     24.18 o 
   2  -4   6      280.26      261.66     21.68 o 
   3  -4   6     1488.65     1471.86     55.00 o 
   4  -4   6        4.44       24.56     27.39 o 
   5  -4   6      428.00      402.71     39.18 o 
   6  -4   6     1541.12     1464.38     58.99 o 
   7  -4   6      279.36      284.76     38.99 o 
   8  -4   6      321.13      330.03     42.42 o 
  -8  -3   6        2.09       20.94     49.56 o 
  -7  -3   6     1262.09     1232.40    279.23 o 
  -6  -3   6      208.80      200.09     33.40 o 
  -5  -3   6      859.53      846.59     46.59 o 
  -4  -3   6       54.37       55.50     25.63 o 
  -3  -3   6     1804.69     1787.91     44.33 o 
  -2  -3   6     8786.30     8553.27     86.69 o 
  -1  -3   6        0.99       22.56     17.61 o 
   0  -3   6      227.47      224.76     24.44 o 
   1  -3   6      210.14      230.99     28.87 o 
   2  -3   6      503.48      563.48     27.61 o 
   3  -3   6     1929.88     1968.26     38.52 o 
   4  -3   6       34.49       30.78     30.37 o 
   5  -3   6      261.20      294.06     34.06 o 
   6  -3   6      266.36      273.65     35.72 o 
   7  -3   6      542.55      521.46     43.40 o 
   8  -3   6      397.62      353.36     40.70 o 
   9  -3   6        0.12       10.64     75.04 o 
  -9  -2   6        0.83      -13.96     55.15 o 
  -8  -2   6        4.18       52.44     39.79 o 
  -7  -2   6      257.08      324.27     43.40 o 
  -6  -2   6      215.44      252.30     37.51 o 
  -5  -2   6      923.87      944.54     54.45 o 
  -4  -2   6      224.83      198.63     24.06 o 
  -3  -2   6      245.85      254.89     22.86 o 
  -2  -2   6     1460.64     1453.24     35.91 o 
  -1  -2   6      671.45      632.26     28.91 o 
   0  -2   6     1081.23     1090.90     36.26 o 
   1  -2   6       28.67        9.13     24.08 o 
   2  -2   6     1822.72     1881.41     49.83 o 
   3  -2   6     2049.92     2021.55     37.15 o 
   4  -2   6       30.19       26.83     15.55 o 
   5  -2   6      403.52      374.33     26.88 o 
   6  -2   6       40.55       32.59     25.61 o 
   7  -2   6      117.47      135.50     31.10 o 
   8  -2   6      413.75      388.07     39.62 o 
   9  -2   6       33.88       35.00     29.62 o 
  10  -2   6       75.46       98.20     35.87 o 
  -9  -1   6       76.76      167.54     64.22 o 
  -8  -1   6      165.69      202.04     41.46 o 
  -7  -1   6      446.93      419.55     62.13 o 
  -6  -1   6      813.28      849.11     52.55 o 
  -5  -1   6      801.19      788.85     35.27 o 
  -4  -1   6       97.31       73.60     19.57 o 
  -3  -1   6      565.39      552.55     29.04 o 
  -2  -1   6     1993.87     1956.59     37.26 o 
  -1  -1   6       19.88       12.32     12.80 o 
   0  -1   6       75.58       48.68     15.51 o 
   1  -1   6       42.44       53.51     20.48 o 
   2  -1   6     1039.98      978.72     39.62 o 
   3  -1   6     3449.80     3488.44     51.79 o 
   4  -1   6       42.65       55.31     15.44 o 
   5  -1   6      218.08      226.33     19.51 o 
   6  -1   6      183.96      190.00     21.87 o 
   7  -1   6      566.78      590.57     60.73 o 
   8  -1   6      483.87      498.48     40.89 o 
   9  -1   6        2.46       37.91     28.85 o 
  10  -1   6      184.72      161.92    107.45 o 
  -9   0   6        0.42       80.28     55.85 o 
  -8   0   6       22.05       56.90     48.52 o 
  -7   0   6      382.78      415.33     61.53 o 
  -6   0   6      911.58      892.51     42.29 o 
  -5   0   6     1260.79     1241.90     53.31 o 
  -4   0   6        1.96       18.20     18.92 o 
  -3   0   6      431.82      393.65     22.58 o 
  -2   0   6      280.68      270.98     17.72 o 
  -1   0   6      422.08      394.70     20.67 o 
   0   0   6     1849.02     1777.80     35.75 o 
   1   0   6       83.42       99.21     20.97 o 
   2   0   6      966.06      946.26     38.42 o 
   3   0   6      427.03      394.38     28.30 o 
   4   0   6      183.94      201.58     20.49 o 
   5   0   6      682.97      678.42     30.08 o 
   6   0   6      114.60      114.39     19.04 o 
   7   0   6      376.42      388.73     26.77 o 
   8   0   6     2274.05     2223.64    125.65 o 
   9   0   6      128.43      123.51     35.39 o 
  10   0   6      195.86      191.49     37.90 o 
  11   0   6       86.33       65.36     84.80 o 
  -9   1   6       67.27      186.52     68.41 o 
  -8   1   6      166.39      226.64     54.41 o 
  -7   1   6      258.04      288.42     59.92 o 
  -6   1   6      466.99      555.87     45.24 o 
  -5   1   6      215.75      207.70     25.87 o 
  -4   1   6      423.99      374.93     35.28 o 
  -3   1   6      869.69      853.47     32.08 o 
  -2   1   6      245.73      241.83     18.35 o 
  -1   1   6      236.21      192.59     23.91 o 
   0   1   6      819.24      712.76     35.72 o 
   1   1   6      210.65      241.19     24.43 o 
   2   1   6      532.33      503.44     34.18 o 
   3   1   6     1393.20     1347.36     49.21 o 
   4   1   6      144.73      153.08     35.25 o 
   5   1   6      627.60      621.08     36.77 o 
   6   1   6        0.65       -2.46     16.92 o 
   7   1   6       91.96       88.73     19.59 o 
   8   1   6      292.57      312.75     25.00 o 
   9   1   6       27.46       25.50     25.54 o 
  10   1   6      339.54      307.17     33.60 o 
  11   1   6        3.90       15.57     29.56 o 
  -9   2   6      143.61      281.00     58.99 o 
  -8   2   6       14.59       91.96     28.44 o 
  -7   2   6      307.04      286.14     30.73 o 
  -6   2   6        4.16       -7.45     19.72 o 
  -5   2   6      634.44      628.57     36.82 o 
  -4   2   6      231.61      221.47     23.47 o 
  -3   2   6        2.58       -1.22     15.98 o 
  -2   2   6     1535.61     1490.97     44.79 o 
  -1   2   6     1051.87     1063.80     40.67 o 
   0   2   6     2606.48     2447.18     52.81 o 
   1   2   6      668.49      673.64     34.28 o 
   2   2   6      215.91      241.16     16.75 o 
   3   2   6      774.52      750.58     30.76 o 
   4   2   6     1159.95     1199.13     46.71 o 
   5   2   6     2115.93     2136.23     63.18 o 
   6   2   6      174.18      170.54     32.01 o 
   7   2   6     1847.03     1843.02     47.26 o 
   8   2   6     2230.63     2208.84     44.05 o 
   9   2   6      446.71      452.62     28.75 o 
  10   2   6      349.17      399.83     40.35 o 
  11   2   6       12.64       47.47     76.09 o 
  -9   3   6      185.89      267.30     43.90 o 
  -8   3   6     1720.95     1804.36     55.02 o 
  -7   3   6     1227.94     1179.60     40.57 o 
  -6   3   6       83.67      109.18     22.33 o 
  -5   3   6      809.72      828.36     34.50 o 
  -4   3   6      769.33      798.79     35.52 o 
  -3   3   6     1400.23     1366.69     38.14 o 
  -2   3   6      419.62      389.97     25.43 o 
  -1   3   6       29.66       19.06     10.12 o 
   0   3   6     7594.35     7507.98     93.78 o 
   1   3   6     2235.20     2263.95     51.34 o 
   2   3   6       34.21        9.30     18.47 o 
   3   3   6      216.78      207.10     20.62 o 
   4   3   6      276.77      255.77     26.64 o 
   5   3   6     3179.24     3126.12     67.88 o 
   6   3   6       13.35       34.13     28.01 o 
   7   3   6       23.46      -12.23     20.21 o 
   8   3   6      577.63      605.51     34.89 o 
   9   3   6      478.74      496.24     34.31 o 
  10   3   6      682.01      695.89     57.26 o 
  11   3   6        0.98      113.09     71.20 o 
  -9   4   6        2.78       47.91     67.71 o 
  -8   4   6      745.15      780.77     61.18 o 
  -7   4   6      325.88      312.17     27.53 o 
  -6   4   6       82.62       95.59     41.33 o 
  -5   4   6     1354.14     1392.64     39.63 o 
  -4   4   6      576.78      557.32     32.06 o 
  -3   4   6     1568.23     1611.41     48.37 o 
  -2   4   6      453.90      466.51     34.46 o 
  -1   4   6       76.89       95.48     21.47 o 
   0   4   6     3516.98     3367.99     50.61 o 
   1   4   6      355.18      359.38     21.03 o 
   2   4   6     1638.68     1666.30     29.07 o 
   3   4   6     1248.78     1258.51     32.89 o 
   4   4   6     1709.48     1668.56    100.17 o 
   5   4   6     3699.02     3569.43     71.30 o 
   6   4   6      272.12      246.72     34.54 o 
   7   4   6      864.48      824.41     55.44 o 
   8   4   6      204.21      200.35     26.58 o 
   9   4   6      134.36      157.69     41.76 o 
  10   4   6      721.61      785.35     61.38 o 
  11   4   6       22.69       34.63     94.94 o 
  -9   5   6       40.73       57.65     90.05 o 
  -8   5   6     1804.31     1676.60    275.04 o 
  -7   5   6      189.70      164.30    175.92 o 
  -6   5   6        0.29       13.57     21.07 o 
  -5   5   6     1391.62     1408.09     42.55 o 
  -4   5   6      942.66      961.88     36.91 o 
  -3   5   6     4081.27     4130.27     58.83 o 
  -2   5   6      282.81      322.22     60.38 o 
  -1   5   6      123.17      168.07     23.91 o 
   0   5   6     3241.51     3350.78     62.64 o 
   1   5   6      684.98      679.45     33.67 o 
   2   5   6      450.28      377.55     24.23 o 
   3   5   6      108.37       89.64     16.59 o 
   4   5   6      583.85      615.22     34.19 o 
   5   5   6     4329.73     4324.19     67.10 o 
   6   5   6      793.86      792.36     44.75 o 
   7   5   6        2.76      -12.91     31.58 o 
   8   5   6      206.05      229.53     41.16 o 
   9   5   6      550.73      536.01     89.70 o 
  10   5   6     1150.32     1261.43    104.71 o 
  11   5   6        3.14        1.01    152.18 o 
  -8   6   6     1117.39     1176.26     85.86 o 
  -7   6   6       90.64      106.11     46.77 o 
  -6   6   6       44.78       20.24     43.28 o 
  -5   6   6      224.49      294.59     52.36 o 
  -4   6   6      705.40      702.88     35.23 o 
  -3   6   6     3225.50     3326.88     54.87 o 
  -2   6   6       68.87       71.82     19.63 o 
  -1   6   6      115.24      123.36     20.38 o 
   0   6   6     1808.02     1865.11     51.72 o 
   1   6   6      430.95      381.39     31.20 o 
   2   6   6     1214.98     1159.51     35.17 o 
   3   6   6      186.72      201.70     21.67 o 
   4   6   6        3.86      -11.05     18.91 o 
   5   6   6     1726.80     1652.76     49.71 o 
   6   6   6        0.82        1.61     24.51 o 
   7   6   6      377.63      370.28     45.91 o 
   8   6   6      157.46      210.12     58.64 o 
   9   6   6      214.09      231.06     64.22 o 
  10   6   6     1305.08     1231.41    104.71 o 
  11   6   6        2.47      139.62     64.22 o 
  -8   7   6      917.06      981.50     78.18 o 
  -7   7   6      111.63      239.44     53.05 o 
  -6   7   6       91.81      120.07     45.38 o 
  -5   7   6      106.03       90.05     43.28 o 
  -4   7   6      133.26      138.92     45.38 o 
  -3   7   6     1337.20     1346.33     41.11 o 
  -2   7   6       13.86        4.10     23.09 o 
  -1   7   6      162.19      162.94     27.43 o 
   0   7   6     1472.60     1437.92     58.29 o 
   1   7   6      516.05      496.53     36.57 o 
   2   7   6     2070.54     2051.71     47.11 o 
   3   7   6        1.22       10.07     18.48 o 
   4   7   6       11.03       10.81     22.79 o 
   5   7   6     1258.85     1205.28     47.88 o 
   6   7   6       58.81       92.13     40.84 o 
   7   7   6       51.59       62.78     35.89 o 
   8   7   6       35.18       23.69     39.40 o 
   9   7   6      263.63      233.49    131.59 o 
  10   7   6      753.23      825.13     92.84 o 
  11   7   6       19.78      137.52     67.02 o 
  -7   8   6      541.26      611.52     67.71 o 
  -6   8   6      125.64      209.42     50.26 o 
  -5   8   6      113.98      120.07     44.68 o 
  -4   8   6      273.80      239.44     49.56 o 
  -3   8   6      737.53      752.53     68.41 o 
  -2   8   6      255.09      268.12     30.53 o 
  -1   8   6       83.80       93.21     26.99 o 
   0   8   6       69.43       72.02     26.24 o 
   1   8   6     1117.06     1103.45     39.99 o 
   2   8   6     3892.85     4062.95     56.02 o 
   3   8   6      964.68     1006.81     36.75 o 
   4   8   6       68.19       87.79     25.22 o 
   5   8   6     1064.71     1034.54     48.54 o 
   6   8   6      722.26      605.86     51.04 o 
   7   8   6     1157.76     1054.87     68.22 o 
   8   8   6       87.43       75.85     42.26 o 
   9   8   6      151.63      154.25     49.54 o 
  10   8   6      553.74      484.09    168.24 o 
  -6   9   6       43.19       32.11     43.98 o 
  -5   9   6      374.92      413.96     60.03 o 
  -4   9   6       19.33       58.64     41.19 o 
  -3   9   6      870.53      913.09     72.60 o 
  -2   9   6      221.46      254.10     46.77 o 
  -1   9   6      160.45      179.75     29.12 o 
   0   9   6      694.80      751.90     45.64 o 
   1   9   6       97.07      139.20     24.57 o 
   2   9   6      440.04      492.60     28.07 o 
   3   9   6        1.19        1.94     19.18 o 
   4   9   6       19.05        6.05     25.89 o 
   5   9   6      656.78      639.25     57.87 o 
   6   9   6      132.88      146.31     39.22 o 
   7   9   6     1131.94     1127.20     71.58 o 
   8   9   6      434.07      465.66     57.44 o 
   9   9   6       87.61       72.33     69.11 o 
  10   9   6      153.11      186.78    153.23 o 
  -5  10   6      177.99      235.25     52.36 o 
  -4  10   6        9.59       19.55     39.79 o 
  -3  10   6      821.14      805.58     72.60 o 
  -2  10   6      983.84      996.86     74.69 o 
  -1  10   6      844.78      901.92     69.11 o 
   0  10   6      337.39      356.54     30.14 o 
   1  10   6      610.61      603.63     37.07 o 
   2  10   6     2682.45     2709.88     52.48 o 
   3  10   6      438.43      457.82     38.64 o 
   4  10   6       38.12       49.10     30.22 o 
   5  10   6      252.11      254.72     43.63 o 
   6  10   6      491.12      459.77     53.25 o 
   7  10   6     1523.49     1533.26     79.10 o 
   8  10   6      343.11      330.69     55.94 o 
   9  10   6      102.45       93.43    115.18 o 
  -4  11   6        2.59      138.92     47.47 o 
  -3  11   6      367.29      464.22     60.03 o 
  -2  11   6      650.54      679.93     69.11 o 
  -1  11   6      658.52      823.03     70.51 o 
   0  11   6      412.93      472.69     54.45 o 
   1  11   6        1.99       -7.84     23.05 o 
   2  11   6     1176.89     1210.82     64.21 o 
   3  11   6      659.85      634.92     46.29 o 
   4  11   6      338.58      334.09     40.57 o 
   5  11   6      409.71      398.64     51.99 o 
   6  11   6       29.30       34.33     43.58 o 
   7  11   6      966.81     1014.74     76.33 o 
   8  11   6      195.16      152.83     51.98 o 
  -2  12   6      234.81      300.87     53.75 o 
  -1  12   6      459.91      682.72     69.11 o 
   0  12   6      318.12      382.38     43.25 o 
   1  12   6        0.44       93.54     57.24 o 
   2  12   6      603.16      744.85     92.84 o 
   3  12   6      625.38      647.17     49.88 o 
   4  12   6      754.37      767.27     84.76 o 
   5  12   6      274.62      290.86     52.86 o 
   6  12   6       35.51      107.58     55.15 o 
  -3  -6   7      168.59      224.08     59.34 o 
  -2  -6   7      270.51      324.61     63.53 o 
  -1  -6   7        2.17       78.18     48.17 o 
   0  -6   7      342.26      408.38     57.94 o 
   1  -6   7      618.61      555.67     64.92 o 
   2  -6   7      460.27      502.62     64.92 o 
   3  -6   7      197.17      179.67     80.98 o 
   4  -6   7       25.30       45.87     39.44 o 
  -5  -5   7      131.85      144.50     56.54 o 
  -4  -5   7      112.34      106.11     53.75 o 
  -3  -5   7      957.56      966.84     80.98 o 
  -2  -5   7      500.51      542.41     67.71 o 
  -1  -5   7       33.10       49.44     30.61 o 
   0  -5   7      490.14      483.60     50.96 o 
   1  -5   7       76.32      112.25     26.63 o 
   2  -5   7      414.18      483.07     61.43 o 
   3  -5   7      201.33      225.94     37.51 o 
   4  -5   7       87.63       85.86     38.39 o 
   5  -5   7     1115.28     1114.13     83.07 o 
   6  -5   7      190.80      196.91     61.43 o 
  -6  -4   7      109.72      137.52     56.54 o 
  -5  -4   7      282.02      334.38     64.22 o 
  -4  -4   7       52.54       21.64     46.07 o 
  -3  -4   7     1681.59     1496.68     87.26 o 
  -2  -4   7      366.12      397.87     57.24 o 
  -1  -4   7       58.78      106.46     32.58 o 
   0  -4   7      362.49      449.84     28.69 o 
   1  -4   7      102.67      112.69     21.46 o 
   2  -4   7      831.84      853.15     38.12 o 
   3  -4   7      139.67      157.28     39.09 o 
   4  -4   7        0.28       -4.76     28.87 o 
   5  -4   7      288.41      288.94     38.99 o 
   6  -4   7      789.88      693.64     49.83 o 
   7  -4   7      705.49      661.39     83.77 o 
  -7  -3   7      365.86      382.55     69.11 o 
  -6  -3   7      170.51      152.18     55.15 o 
  -5  -3   7      314.62      310.64     58.64 o 
  -4  -3   7       84.11       94.94     46.77 o 
  -3  -3   7      850.30      926.89     53.25 o 
  -2  -3   7     1504.87     1534.78     59.18 o 
  -1  -3   7      555.64      561.83     42.97 o 
   0  -3   7      455.97      476.51     33.32 o 
   1  -3   7      106.96       97.15     23.24 o 
   2  -3   7     1317.56     1340.86     42.03 o 
   3  -3   7     1016.79     1031.24     43.02 o 
   4  -3   7       20.50       37.27     28.87 o 
   5  -3   7      468.93      419.02     40.96 o 
   6  -3   7      164.05      109.78     33.32 o 
   7  -3   7      146.66      195.09     37.25 o 
   8  -3   7       48.69       80.51     35.78 o 
  -8  -2   7      196.77      277.84     68.41 o 
  -7  -2   7       99.43      153.58     57.24 o 
  -6  -2   7      296.28      268.76     57.24 o 
  -5  -2   7      399.41      401.40     59.34 o 
  -4  -2   7        3.47       25.92     29.42 o 
  -3  -2   7      646.88      617.06     46.14 o 
  -2  -2   7       10.79      -25.91     25.91 o 
  -1  -2   7       17.36       18.73     20.28 o 
   0  -2   7      704.07      686.07     35.20 o 
   1  -2   7        1.95        0.96     18.17 o 
   2  -2   7     1290.59     1267.80     60.38 o 
   3  -2   7      330.15      327.33     31.70 o 
   4  -2   7        5.69        9.05     17.50 o 
   5  -2   7      271.36      237.58     33.29 o 
   6  -2   7        2.35       -3.50     49.21 o 
   7  -2   7      256.73      230.04     35.99 o 
   8  -2   7      108.76      122.43     34.54 o 
   9  -2   7        1.64       48.62     31.76 o 
  -8  -1   7      339.81      305.76     62.83 o 
  -7  -1   7      237.39      233.86     57.24 o 
  -6  -1   7      656.86      687.61     73.30 o 
  -5  -1   7      882.38      852.28     67.36 o 
  -4  -1   7      267.87      231.11     34.78 o 
  -3  -1   7      170.96      144.97     30.85 o 
  -2  -1   7      481.30      480.83     53.75 o 
  -1  -1   7      915.39      890.39     29.86 o 
   0  -1   7      303.37      297.80     23.52 o 
   1  -1   7       90.91       94.37     18.43 o 
   2  -1   7     1251.68     1260.29     46.70 o 
   3  -1   7     1078.26     1056.55     46.12 o 
   4  -1   7      552.89      585.44     32.22 o 
   5  -1   7      739.31      704.46     30.61 o 
   6  -1   7        2.03       -8.72     26.11 o 
   7  -1   7      573.03      623.51     44.42 o 
   8  -1   7      303.52      327.40     57.94 o 
   9  -1   7       15.59       12.03     31.30 o 
  10  -1   7      230.01      138.36    100.50 o 
  -8   0   7       11.05       29.32     51.66 o 
  -7   0   7       16.51        9.77     46.07 o 
  -6   0   7      175.61      179.41     50.96 o 
  -5   0   7     1103.55     1041.26     52.71 o 
  -4   0   7       22.48        7.64     30.37 o 
  -3   0   7       74.90       63.18     26.16 o 
  -2   0   7      248.00      258.34     31.09 o 
  -1   0   7      457.91      431.33     25.57 o 
   0   0   7      873.23      823.25     30.59 o 
   1   0   7      211.49      205.79     18.35 o 
   2   0   7      527.60      535.81     38.06 o 
   3   0   7      109.40      121.97     25.44 o 
   4   0   7       15.07       15.14     22.98 o 
   5   0   7      544.75      576.51     52.13 o 
   6   0   7        3.72       18.46     18.72 o 
   7   0   7     1066.67     1116.30     60.73 o 
   8   0   7      443.09      440.24     40.17 o 
   9   0   7      296.56      280.17     71.68 o 
  10   0   7      200.24      238.44     58.50 o 
  -8   1   7      976.78     1108.55     85.17 o 
  -7   1   7        8.32      -54.46    106.46 o 
  -6   1   7       60.38       67.35     31.09 o 
  -5   1   7     1289.18     1161.50     81.33 o 
  -4   1   7       10.39      -23.94     23.94 o 
  -3   1   7       85.01       53.83     24.92 o 
  -2   1   7       66.75       43.49     22.69 o 
  -1   1   7     1548.61     1549.67    106.46 o 
   0   1   7     3446.89     3357.68     65.90 o 
   1   1   7      241.09      213.60     34.90 o 
   2   1   7      196.12      194.88     26.11 o 
   3   1   7       66.13       61.97     22.95 o 
   4   1   7     1447.87     1459.11     49.10 o 
   5   1   7      633.39      629.67     53.05 o 
   6   1   7      236.45      247.06     29.79 o 
   7   1   7      772.33      777.55     32.91 o 
   8   1   7      817.90      797.35     34.45 o 
   9   1   7      365.52      390.33     35.92 o 
  10   1   7      173.84      142.17     31.73 o 
  11   1   7        1.07       11.17     39.82 o 
  -9   2   7      160.67      279.23     62.83 o 
  -8   2   7      215.60      264.21     40.97 o 
  -7   2   7        0.41       -9.53     26.24 o 
  -6   2   7      285.99      295.14     32.27 o 
  -5   2   7     1731.80     1646.45     69.46 o 
  -4   2   7      433.39      379.37     35.04 o 
  -3   2   7      437.40      432.11     49.56 o 
  -2   2   7       43.00       11.52     21.23 o 
  -1   2   7     1665.90     1651.45     49.61 o 
   0   2   7     2492.31     2458.52     57.49 o 
   1   2   7       22.26       38.39     20.73 o 
   2   2   7     1136.05     1092.93     43.36 o 
   3   2   7      308.77      346.94     29.29 o 
   4   2   7     2302.73     2291.15     48.15 o 
   5   2   7     1938.15     1944.37     59.37 o 
   6   2   7       10.73       19.44     29.91 o 
   7   2   7      448.82      498.64     33.22 o 
   8   2   7      252.55      261.61     31.88 o 
   9   2   7      906.37      944.51     42.72 o 
  10   2   7      154.03      172.22     43.88 o 
  11   2   7        9.02       66.32     76.79 o 
  -8   3   7      707.06      743.82     51.44 o 
  -7   3   7      181.68      175.14     29.60 o 
  -6   3   7      165.23      196.97     28.47 o 
  -5   3   7     1407.97     1355.86     45.34 o 
  -4   3   7       42.87       31.95     25.16 o 
  -3   3   7     1312.34     1222.23     46.89 o 
  -2   3   7      330.57      321.81     43.28 o 
  -1   3   7     1659.46     1638.61     50.10 o 
   0   3   7     3706.35     3588.84     67.37 o 
   1   3   7      781.49      720.72     39.96 o 
   2   3   7       37.72       40.74     21.70 o 
   3   3   7      196.53      211.79     19.12 o 
   4   3   7     2826.91     2813.14     60.56 o 
   5   3   7     1963.70     1917.50     57.81 o 
   6   3   7      209.68      222.77     33.49 o 
   7   3   7      331.42      340.08     38.57 o 
   8   3   7      285.49      291.91     29.35 o 
   9   3   7      329.44      406.86     33.30 o 
  10   3   7      102.74      194.19     30.09 o 
  11   3   7        5.77       18.85     69.11 o 
  -8   4   7     1021.80     1138.57     89.35 o 
  -7   4   7        1.34        0.61     25.48 o 
  -6   4   7      196.29      200.97     28.78 o 
  -5   4   7      629.39      691.31     37.58 o 
  -4   4   7      852.91      842.30     39.33 o 
  -3   4   7      800.79      755.22     35.77 o 
  -2   4   7      207.03      190.88     22.07 o 
  -1   4   7      379.62      409.25     32.76 o 
   0   4   7     1987.60     2005.70     53.78 o 
   1   4   7        1.83        3.39     20.17 o 
   2   4   7      458.60      434.60     33.51 o 
   3   4   7      286.85      278.25     22.97 o 
   4   4   7     2555.95     2415.56     56.35 o 
   5   4   7     3647.20     3529.76     72.31 o 
   6   4   7       53.60       40.81     28.80 o 
   7   4   7      361.21      350.48     40.45 o 
   8   4   7      750.36      772.99     38.61 o 
   9   4   7     1019.51     1097.76     44.57 o 
  10   4   7      492.97      561.92     54.06 o 
  11   4   7        3.07       34.49     62.83 o 
  -8   5   7      414.57      550.78     70.51 o 
  -7   5   7        0.41       46.07     50.96 o 
  -6   5   7      744.91      752.41     39.36 o 
  -5   5   7     1328.58     1390.28     44.98 o 
  -4   5   7     1507.02     1533.54     44.61 o 
  -3   5   7     2859.65     2907.83     64.91 o 
  -2   5   7       28.33       23.29     23.06 o 
  -1   5   7     1158.00     1194.14     46.82 o 
   0   5   7     3182.72     3129.76     46.39 o 
   1   5   7      592.35      574.62     26.99 o 
   2   5   7      445.36      437.09     25.62 o 
   3   5   7       56.96       49.74     15.57 o 
   4   5   7     1128.91     1023.01     37.58 o 
   5   5   7     1241.14     1149.21     49.79 o 
   6   5   7       97.62      123.53     30.91 o 
   7   5   7      216.25      221.85     36.98 o 
   8   5   7        1.25       48.41     22.42 o 
   9   5   7      841.94      821.19     59.83 o 
  10   5   7      430.66      488.86     64.92 o 
  11   5   7        0.21       16.94    150.78 o 
  -8   6   7      239.71      286.21     60.73 o 
  -7   6   7       57.27      103.32     49.56 o 
  -6   6   7        1.59       20.24     46.77 o 
  -5   6   7        0.96       14.85     22.16 o 
  -4   6   7      207.28      211.32     26.09 o 
  -3   6   7      664.52      648.01     35.50 o 
  -2   6   7        0.34       15.38     20.77 o 
  -1   6   7       81.00       97.40     25.81 o 
   0   6   7      547.50      554.86     29.38 o 
   1   6   7      996.73      972.24     35.17 o 
   2   6   7     1901.02     1833.32     39.66 o 
   3   6   7        0.52       22.82     15.91 o 
   4   6   7      539.40      538.60     43.02 o 
   5   6   7      951.11      906.04     47.73 o 
   6   6   7      124.03      122.73     27.49 o 
   7   6   7       55.19       89.04     33.29 o 
   8   6   7       30.91       59.54     35.29 o 
   9   6   7      647.73      689.07     58.73 o 
  10   6   7      842.45      939.15     66.32 o 
  11   6   7       58.84       86.30    109.95 o 
  -7   7   7      163.73      213.61     56.54 o 
  -6   7   7      343.64      369.98     61.43 o 
  -5   7   7      477.60      445.37     61.43 o 
  -4   7   7      249.21      262.04     27.37 o 
  -3   7   7     1086.78     1095.83     40.98 o 
  -2   7   7      278.91      260.91     27.17 o 
  -1   7   7      224.74      265.60     26.95 o 
   0   7   7     1441.23     1427.57     69.81 o 
   1   7   7      198.01      198.02     38.74 o 
   2   7   7     1491.28     1445.75     46.90 o 
   3   7   7       29.83       60.26     19.62 o 
   4   7   7     1305.15     1253.29     45.47 o 
   5   7   7     1063.00     1100.13     46.36 o 
   6   7   7      497.47      494.38     37.15 o 
   7   7   7     1075.12      983.52     50.65 o 
   8   7   7       30.28        7.20     36.15 o 
   9   7   7      240.06      264.14     47.63 o 
  10   7   7      168.07      172.77     94.59 o 
  11   7   7       70.45       29.82    167.19 o 
  -7   8   7      188.15      270.85     59.34 o 
  -6   8   7      218.38      216.40     54.45 o 
  -5   8   7        0.40       56.54     44.68 o 
  -4   8   7      119.73      115.18     47.47 o 
  -3   8   7     1184.94     1215.49     52.00 o 
  -2   8   7      179.62      160.66     40.14 o 
  -1   8   7      522.03      550.59     41.32 o 
   0   8   7        2.69       -7.99     25.81 o 
   1   8   7      681.14      651.86     36.32 o 
   2   8   7      831.55      915.12     47.07 o 
   3   8   7      202.58      182.79     25.74 o 
   4   8   7      162.16      156.27     26.64 o 
   5   8   7      143.13      188.22     29.05 o 
   6   8   7      502.77      514.38     39.30 o 
   7   8   7     1273.28     1233.83     56.02 o 
   8   8   7      125.47       90.66     40.62 o 
   9   8   7      577.74      481.67     63.35 o 
  10   8   7      704.29      699.47     85.86 o 
  -6   9   7      468.22      431.41     64.92 o 
  -5   9   7       47.96       39.79     45.38 o 
  -4   9   7        6.50       -2.79     43.28 o 
  -3   9   7      724.56      754.62     71.90 o 
  -2   9   7      277.41      232.46     52.36 o 
  -1   9   7      674.36      721.81     46.62 o 
   0   9   7      760.99      784.08     40.79 o 
   1   9   7      622.74      612.77     36.36 o 
   2   9   7     2134.99     2084.87     45.95 o 
   3   9   7      243.47      285.28     25.27 o 
   4   9   7      108.30      101.29     22.12 o 
   5   9   7      271.15      247.16     32.62 o 
   6   9   7      652.77      598.95     43.06 o 
   7   9   7      838.36      847.53     51.11 o 
   8   9   7        0.22      -33.04     33.04 o 
   9   9   7      198.76      249.45    123.56 o 
  10   9   7      451.80      432.28    229.32 o 
  -5  10   7       22.79       26.53     46.77 o 
  -4  10   7       30.18       44.68     44.68 o 
  -3  10   7     1030.16     1034.55     78.18 o 
  -2  10   7      330.00      470.50     60.73 o 
  -1  10   7      929.85      996.86     78.18 o 
   0  10   7       17.11       44.98     23.62 o 
   1  10   7       76.78       98.22     24.83 o 
   2  10   7     1268.66     1314.80     47.74 o 
   3  10   7      542.36      550.61     32.36 o 
   4  10   7     1234.22     1205.71     52.92 o 
   5  10   7      224.15      233.91     35.53 o 
   6  10   7      756.19      767.03     50.44 o 
   7  10   7     2259.32     2040.11     88.76 o 
   8  10   7       33.38       49.29     45.45 o 
   9  10   7       91.81       41.97     82.02 o 
  -3  11   7      470.07      402.09     60.73 o 
  -2  11   7      680.15      684.82     69.81 o 
  -1  11   7     1298.05     1375.91     85.17 o 
   0  11   7       32.16       64.93     31.52 o 
   1  11   7       20.73       50.38     24.52 o 
   2  11   7     1212.91     1261.30     48.66 o 
   3  11   7      236.83      224.48     34.43 o 
   4  11   7      143.53      139.70     34.27 o 
   5  11   7       36.78       -3.48     51.01 o 
   6  11   7      259.40      250.07     40.41 o 
   7  11   7      740.06      681.51     51.85 o 
   8  11   7        0.39       -3.04     59.34 o 
  -2  12   7      243.29      268.06     53.75 o 
  -1  12   7      710.03      733.68     74.00 o 
   0  12   7       49.36       62.32     34.37 o 
   1  12   7       42.75       95.47     34.21 o 
   2  12   7      807.41      797.28     61.12 o 
   3  12   7      524.36      614.10     70.54 o 
   4  12   7     1017.11      991.90     56.97 o 
   5  12   7       24.69       44.13     35.89 o 
   6  12   7      305.01      354.08     75.82 o 
  -3  -5   8      209.90      269.46     63.53 o 
  -2  -5   8      202.57      270.16     58.64 o 
  -1  -5   8       38.23       61.91     33.29 o 
   0  -5   8       21.91       77.38     41.19 o 
   1  -5   8      115.21      200.35     53.75 o 
   2  -5   8      546.09      527.05     69.81 o 
   3  -5   8      118.61      141.71     52.36 o 
   4  -5   8      110.27      129.14     53.75 o 
  -5  -4   8      163.11      219.89     60.73 o 
  -4  -4   8      368.58      323.21     62.13 o 
  -3  -4   8     2534.47     2356.01    105.41 o 
  -2  -4   8      309.59      305.39     42.94 o 
  -1  -4   8       46.12       76.59     38.74 o 
   0  -4   8      153.25      166.36     29.36 o 
   1  -4   8       79.15      116.11     27.81 o 
   2  -4   8      889.05     1011.52     75.39 o 
   3  -4   8       81.97      150.09     50.26 o 
   4  -4   8       18.02       26.53     45.38 o 
   5  -4   8      171.02      200.96     40.96 o 
   6  -4   8      148.23      170.15     69.46 o 
  -6  -3   8      362.18      386.04     68.41 o 
  -5  -3   8       25.39      100.52     50.26 o 
  -4  -3   8        6.81       75.39     46.77 o 
  -3  -3   8      358.03      422.95     44.85 o 
  -2  -3   8      605.10      658.43     50.28 o 
  -1  -3   8      615.17      588.02     47.39 o 
   0  -3   8      112.16      169.80     34.30 o 
   1  -3   8      283.37      291.72     36.53 o 
   2  -3   8     1280.52     1350.13     45.80 o 
   3  -3   8      239.49      281.99     32.92 o 
   4  -3   8      134.25      122.86     48.17 o 
   5  -3   8      121.28      158.59     37.27 o 
   6  -3   8       11.63      -12.38     35.25 o 
   7  -3   8      471.41      488.86     48.25 o 
  -6  -2   8      323.68      379.06     64.92 o 
  -5  -2   8       85.99      112.82     36.22 o 
  -4  -2   8        3.54        8.74     31.70 o 
  -3  -2   8      932.63      862.78     53.25 o 
  -2  -2   8       89.76       87.30     31.84 o 
  -1  -2   8        0.71       13.72     29.67 o 
   0  -2   8       28.41       39.79     28.14 o 
   1  -2   8        3.97      -26.53     26.53 o 
   2  -2   8     2209.22     2222.78     63.16 o 
   3  -2   8      150.95      159.02     31.32 o 
   4  -2   8       91.09      106.88     26.64 o 
   5  -2   8      182.05      156.33     34.28 o 
   6  -2   8       54.41      107.68     34.02 o 
   7  -2   8     1009.87     1039.83     56.11 o 
   8  -2   8        3.20       28.94     33.18 o 
  -7  -1   8      146.75      104.71     55.85 o 
  -6  -1   8      963.96      893.54     78.18 o 
  -5  -1   8      189.07      147.53     36.65 o 
  -4  -1   8        5.42        1.24     30.00 o 
  -3  -1   8      390.62      387.40     39.73 o 
  -2  -1   8      103.01      114.34     30.82 o 
  -1  -1   8     1697.17     1672.53     57.73 o 
   0  -1   8      163.14      156.62     35.95 o 
   1  -1   8       29.43       17.70     26.53 o 
   2  -1   8      675.49      697.67     44.01 o 
   3  -1   8       59.30       57.90     28.23 o 
   4  -1   8      897.67      894.91     48.39 o 
   5  -1   8       90.76      114.93     24.75 o 
   6  -1   8       29.00       27.23     44.68 o 
   7  -1   8     2550.88     2527.74    101.22 o 
   8  -1   8      117.02      176.29     36.98 o 
   9  -1   8      144.73      145.30     35.39 o 
  -6   0   8      467.05      505.67     48.37 o 
  -5   0   8      148.16      202.13     39.79 o 
  -4   0   8      193.00      169.63     33.57 o 
  -3   0   8      294.19      282.35     35.45 o 
  -2   0   8       25.75       29.72     25.88 o 
  -1   0   8      789.57      777.44     45.61 o 
   0   0   8      122.12      108.78     27.52 o 
   1   0   8       99.51      111.36     28.23 o 
   2   0   8      748.79      686.48     43.14 o 
   3   0   8      150.24      169.73     30.49 o 
   4   0   8      504.26      535.95     40.89 o 
   5   0   8       19.51       22.04     27.51 o 
   6   0   8       59.17       73.62     35.60 o 
   7   0   8      335.23      263.23     33.86 o 
   8   0   8        2.83        7.01     29.92 o 
   9   0   8      429.79      372.62     80.42 o 
  -8   1   8       65.74      162.65     59.34 o 
  -7   1   8        2.89       29.57     56.20 o 
  -6   1   8      452.37      387.97     43.63 o 
  -5   1   8      143.15      152.00     32.18 o 
  -4   1   8        2.24        1.64     27.10 o 
  -3   1   8      600.10      582.21     42.70 o 
  -2   1   8      532.20      460.87     37.97 o 
  -1   1   8     1724.52     1568.22     53.31 o 
   0   1   8      356.90      323.01     33.32 o 
   1   1   8      189.42      182.37     29.22 o 
   2   1   8      395.89      414.34     36.30 o 
   3   1   8      880.23      902.68     48.52 o 
   4   1   8     1370.97     1395.30     53.07 o 
   5   1   8      164.85      165.10     31.87 o 
   6   1   8     1246.20     1201.39     67.02 o 
   7   1   8     1375.50     1343.97    103.13 o 
   8   1   8      402.28      406.44     78.53 o 
   9   1   8      334.28      352.78     37.98 o 
  10   1   8       15.83       -7.31     36.94 o 
  -8   2   8      641.56      719.02     79.58 o 
  -7   2   8        5.18      -16.84     56.29 o 
  -6   2   8      273.88      281.42     39.73 o 
  -5   2   8      294.25      292.29     38.25 o 
  -4   2   8      770.18      720.42     66.32 o 
  -3   2   8      342.52      316.02     36.02 o 
  -2   2   8       45.43       37.51     24.67 o 
  -1   2   8     2423.06     2374.93     61.45 o 
   0   2   8     1823.43     1790.76     55.75 o 
   1   2   8       17.35        3.49     32.81 o 
   2   2   8      148.60      146.60     27.93 o 
   3   2   8      384.72      392.32     64.92 o 
   4   2   8     1052.07     1137.19     58.64 o 
   5   2   8      498.52      503.70     57.59 o 
   6   2   8        4.95      -18.99     27.88 o 
   7   2   8      279.67      297.59     29.80 o 
   8   2   8      476.23      479.01     34.99 o 
   9   2   8      482.05      484.00     47.78 o 
  10   2   8       84.36       80.89     48.52 o 
  -8   3   8      334.07      389.52     46.81 o 
  -7   3   8       16.30        9.27     28.57 o 
  -6   3   8      261.70      283.67     33.76 o 
  -5   3   8      506.29      523.97     43.86 o 
  -4   3   8      543.25      554.48     43.17 o 
  -3   3   8      577.80      511.35     37.97 o 
  -2   3   8        0.27       10.84     24.43 o 
  -1   3   8      983.89      973.97     46.41 o 
   0   3   8      883.86      846.55     97.03 o 
   1   3   8      397.24      373.03     33.52 o 
   2   3   8     1606.89     1663.60     53.80 o 
   3   3   8      446.76      475.37     50.26 o 
   4   3   8     1729.83     1773.29     58.02 o 
   5   3   8      980.37      944.06     56.54 o 
   6   3   8      342.47      385.40     38.35 o 
   7   3   8      354.86      393.07     39.90 o 
   8   3   8       32.26       66.15     24.68 o 
   9   3   8      576.52      639.53     39.11 o 
  10   3   8       49.93      109.34     35.92 o 
  11   3   8        1.91      154.28     74.69 o 
  -8   4   8      531.09      645.72     80.28 o 
  -7   4   8       12.00       27.30     31.61 o 
  -6   4   8      449.95      416.48     35.76 o 
  -5   4   8      578.99      581.71     50.40 o 
  -4   4   8     1522.68     1483.83     55.77 o 
  -3   4   8     1209.67     1203.33     51.27 o 
  -2   4   8        6.81        0.10     24.55 o 
  -1   4   8     1100.74      702.97     55.15 o 
   0   4   8      879.83      857.56     45.21 o 
   1   4   8      242.09      234.71     30.21 o 
   2   4   8      794.17      722.50     58.99 o 
   3   4   8        4.45       30.16     25.74 o 
   4   4   8     2333.08     2325.30     89.35 o 
   5   4   8     2032.34     2049.67     57.38 o 
   6   4   8        2.40       15.08     27.59 o 
   7   4   8      156.14      179.45     46.07 o 
   8   4   8      187.43      215.15     29.26 o 
   9   4   8     1185.61     1293.49     47.02 o 
  10   4   8      345.72      327.63     49.21 o 
  11   4   8        5.68      179.41     68.41 o 
  -7   5   8       30.94      -23.04     54.45 o 
  -6   5   8       90.45      129.57     29.05 o 
  -5   5   8      375.93      382.18     33.97 o 
  -4   5   8     1471.14     1472.41     47.69 o 
  -3   5   8     1018.70      986.03     48.62 o 
  -2   5   8      197.00      182.79     31.20 o 
  -1   5   8      959.86      939.36     47.09 o 
   0   5   8      278.39      241.54     43.98 o 
   1   5   8      878.19      856.69     51.31 o 
   2   5   8     1475.50     1384.80    139.27 o 
   3   5   8      406.55      336.47     46.77 o 
   4   5   8     1529.07     1342.40     76.09 o 
   5   5   8      135.84      159.45     28.31 o 
   6   5   8      179.45      189.22     31.49 o 
   7   5   8      534.14      534.69     46.51 o 
   8   5   8       31.29       47.28     33.81 o 
   9   5   8     1478.61     1539.70    121.12 o 
  10   5   8      135.41      204.74    124.96 o 
  11   5   8       47.65      109.18     62.83 o 
  -7   6   8       13.11       60.03     56.54 o 
  -6   6   8      156.09      182.90     61.43 o 
  -5   6   8       12.49       14.86     24.78 o 
  -4   6   8      779.35      853.87     41.30 o 
  -3   6   8      217.30      272.12     28.67 o 
  -2   6   8       10.29       16.09     26.82 o 
  -1   6   8     1253.60     1270.73     52.77 o 
   0   6   8       58.63       40.03     26.63 o 
   2   6   8       94.92      113.09     38.39 o 
   3   6   8      310.26      298.08     46.77 o 
   4   6   8     1359.95     1317.71     41.57 o 
   5   6   8      100.18       93.86     27.50 o 
   6   6   8      190.25      241.23     34.02 o 
   7   6   8        6.53       17.55     31.20 o 
   8   6   8        4.41       13.92     33.79 o 
   9   6   8     1378.83     1457.72     69.09 o 
  10   6   8      121.43      182.14     56.54 o 
  11   6   8       14.81       45.90    150.44 o 
  -7   7   8      172.16      254.10     64.22 o 
  -6   7   8      160.16      269.46     62.13 o 
  -5   7   8       32.28       37.70     51.66 o 
  -4   7   8      651.45      709.79     40.50 o 
  -3   7   8      507.89      604.11     37.10 o 
  -2   7   8        0.36        0.40     22.99 o 
  -1   7   8        3.01       -0.15     41.19 o 
   0   7   8      538.92      550.85     87.61 o 
   1   7   8     5055.13     4855.83    122.16 o 
   2   7   8     1264.85     1243.98     76.09 o 
   3   7   8        6.03       11.67     23.46 o 
   4   7   8      759.13      714.86     39.59 o 
   5   7   8      705.58      729.03     42.64 o 
   6   7   8     1588.53     1524.37     82.16 o 
   7   7   8      177.45      197.67     37.07 o 
   8   7   8        2.84       18.46     35.17 o 
   9   7   8     1057.96     1080.03     65.90 o 
  10   7   8      101.40      149.14     61.08 o 
  -6   8   8      291.57      315.53     62.13 o 
  -5   8   8        0.45       37.70     48.87 o 
  -4   8   8      453.80      445.37     65.62 o 
  -3   8   8      474.24      518.13     39.69 o 
  -2   8   8       93.12      110.06     43.33 o 
  -1   8   8      413.86      376.70     37.90 o 
   0   8   8       25.92       30.37     38.39 o 
   1   8   8      266.30      228.27     48.17 o 
   2   8   8       69.68      119.62     26.84 o 
   3   8   8        4.30        6.58     19.97 o 
   4   8   8      474.76      434.69     31.51 o 
   5   8   8      186.90      164.70     27.90 o 
   6   8   8     1264.95     1230.69     52.64 o 
   7   8   8      479.86      522.72     42.42 o 
   8   8   8       56.07       39.40     86.21 o 
   9   8   8      368.25      361.47     84.47 o 
  10   8   8      164.32      115.95    113.79 o 
  -5   9   8        3.99       74.00     50.96 o 
  -4   9   8      409.44      393.02     64.92 o 
  -3   9   8     1264.92     1302.61     87.26 o 
  -2   9   8      778.52      846.95     50.45 o 
  -1   9   8      191.76      201.56     33.88 o 
   0   9   8      626.61      650.30     45.91 o 
   1   9   8     2033.75     1910.33     51.07 o 
   2   9   8      820.89      840.79     48.12 o 
   3   9   8       46.84       46.90     22.64 o 
   4   9   8      205.19      223.76     29.24 o 
   5   9   8      614.88      581.61     40.29 o 
   6   9   8     1459.93     1539.07     58.28 o 
   7   9   8      534.20      534.70     43.86 o 
   8   9   8      125.61      111.58     36.64 o 
   9   9   8      692.21      643.14     81.83 o 
  -4  10   8      102.25      109.60     51.66 o 
  -3  10   8     1010.93     1034.55     84.47 o 
  -2  10   8      334.13      443.98     64.22 o 
  -1  10   8      781.80      767.98     51.32 o 
   0  10   8       36.26       50.70     30.99 o 
   1  10   8      352.72      415.03     33.28 o 
   2  10   8     1337.05     1319.44     57.60 o 
   3  10   8      160.25      130.59     25.09 o 
   4  10   8      688.13      705.28     68.99 o 
   5  10   8       99.50      111.26     31.34 o 
   6  10   8      487.89      546.60     42.74 o 
   7  10   8      505.86      565.49     47.73 o 
   8  10   8        1.51      -37.28     55.55 o 
   9  10   8       52.14       -2.72     81.13 o 
  -3  11   8      432.92      482.37     67.02 o 
  -2  11   8       99.49      162.65     51.66 o 
  -1  11   8      981.11     1100.87     84.47 o 
   0  11   8        0.76        7.68     44.68 o 
   1  11   8      382.92      434.42     34.60 o 
   2  11   8      988.36     1014.74     47.23 o 
   3  11   8      568.52      517.06     39.70 o 
   4  11   8      753.27      751.89     49.75 o 
   5  11   8        2.78       20.88     31.06 o 
   6  11   8      721.16      785.96     54.33 o 
   7  11   8      741.40      775.82     53.46 o 
   8  11   8       79.44       36.21     49.88 o 
  -1  12   8      582.36      797.90     82.37 o 
   0  12   8      156.51      222.69     51.66 o 
   1  12   8      356.05      377.66     55.15 o 
   2  12   8      411.45      436.43     60.38 o 
   3  12   8      351.07      377.25     47.05 o 
   4  12   8      738.11      831.37    102.83 o 
   5  12   8       56.91      106.66     54.10 o 
   6  12   8      329.41      377.24     56.17 o 
  -2  -4   9      455.34      461.43     68.41 o 
  -1  -4   9      127.13      165.38     52.36 o 
   0  -4   9       73.48       73.55     29.50 o 
   1  -4   9      403.44      430.03     37.17 o 
   2  -4   9      978.04     1018.50     80.98 o 
   3  -4   9        0.24      -30.02     46.77 o 
  -4  -3   9       62.40      145.90     55.85 o 
  -3  -3   9       81.19      128.99     39.84 o 
  -2  -3   9       17.64       38.36     35.94 o 
  -1  -3   9      498.13      485.10     47.12 o 
   0  -3   9        1.83       20.97     32.31 o 
   1  -3   9      460.85      479.90     44.65 o 
   2  -3   9      536.98      569.77     38.37 o 
   3  -3   9        9.40       61.43     47.47 o 
   4  -3   9      216.04      216.40     56.54 o 
   5  -3   9        1.39       19.55     48.87 o 
  -5  -2   9       78.90       81.68     53.05 o 
  -4  -2   9       95.18      109.47     37.77 o 
  -3  -2   9      256.92      263.05     41.43 o 
  -2  -2   9      299.23      320.46     41.66 o 
  -1  -2   9      169.41      257.14     69.11 o 
   0  -2   9       11.50      -10.12     29.62 o 
   1  -2   9      650.64      690.67     48.80 o 
   2  -2   9      475.82      521.12     44.18 o 
   3  -2   9      278.31      337.03     39.18 o 
   4  -2   9      488.33      437.70     60.73 o 
   5  -2   9        0.41        3.49     45.38 o 
   6  -2   9      393.33      322.51     60.03 o 
   7  -2   9      127.87      198.95     57.24 o 
  -6  -1   9      545.06      526.35     73.30 o 
  -5  -1   9       25.84       68.32     35.98 o 
  -4  -1   9       92.87      113.19     47.12 o 
  -3  -1   9      208.90      194.13     37.74 o 
  -2  -1   9       89.46      111.75     33.56 o 
  -1  -1   9      545.67      554.84     45.15 o 
   0  -1   9        0.25      -11.52     28.14 o 
   1  -1   9      226.06      244.49     36.03 o 
   2  -1   9      114.58      148.07     33.10 o 
   3  -1   9        5.91       47.85     29.00 o 
   4  -1   9      284.92      343.41     51.66 o 
   5  -1   9      122.21       98.43     47.47 o 
   6  -1   9      500.88      464.92     62.83 o 
   7  -1   9      113.06      145.90     52.36 o 
   8  -1   9      401.07      364.40     62.13 o 
  -6   0   9      438.05      509.45     52.26 o 
  -5   0   9        2.38       46.52     34.24 o 
  -4   0   9       88.13      109.25     33.57 o 
  -3   0   9       59.08       46.19     36.65 o 
  -2   0   9      343.70      331.68     46.77 o 
  -1   0   9     1390.25     1324.50     56.20 o 
   0   0   9      400.63      368.35     37.76 o 
   1   0   9       56.98       27.88     28.08 o 
   2   0   9       19.82       38.78     28.72 o 
   3   0   9      521.20      510.24     41.45 o 
   4   0   9      463.74      542.06     44.08 o 
   5   0   9        8.23        3.44     32.46 o 
   6   0   9       77.35       97.12     30.11 o 
   7   0   9      468.35      520.07     63.53 o 
   9   0   9      164.85      179.41     53.05 o 
  -7   1   9      104.27      109.93     42.15 o 
  -6   1   9      427.76      408.38     70.51 o 
  -5   1   9      460.27      396.45     45.03 o 
  -4   1   9      320.59      349.18     40.72 o 
  -3   1   9       52.46       48.17     29.62 o 
  -2   1   9      217.12      253.95     35.50 o 
  -1   1   9     1521.92     1427.46    119.72 o 
   0   1   9      323.07      332.72     36.52 o 
   1   1   9      291.91      297.33     35.53 o 
   2   1   9      395.14      458.25     40.17 o 
   3   1   9      305.64      307.63     36.78 o 
   4   1   9     2020.51     2022.75     63.40 o 
   5   1   9      376.88      380.09     39.40 o 
   6   1   9        0.50       22.34     35.60 o 
   7   1   9      330.50      148.69     34.21 o 
   8   1   9      712.85      711.34     67.71 o 
   9   1   9      368.47      341.36     57.24 o 
  -7   2   9        0.66       29.48     38.05 o 
  -6   2   9      568.20      591.51     50.78 o 
  -5   2   9      139.93      137.36     32.03 o 
  -4   2   9      654.69      641.23     47.32 o 
  -3   2   9      469.01      408.84     39.98 o 
  -2   2   9       62.69       67.71     28.63 o 
  -1   2   9     2121.71     1992.92     60.95 o 
   0   2   9      967.96      896.70     48.68 o 
   1   2   9      113.50      101.41     29.51 o 
   2   2   9       87.54       67.05     38.05 o 
   3   2   9      396.21      374.60     49.56 o 
   4   2   9     3008.22     3060.99     73.42 o 
   5   2   9      295.91      310.12     45.03 o 
   6   2   9        0.50       22.34     36.30 o 
   7   2   9      270.11      290.99     47.12 o 
   8   2   9      142.11      175.40     31.84 o 
   9   2   9      341.30      349.74     54.45 o 
  10   2   9        0.73       82.37     45.38 o 
  -7   3   9        0.21      -15.11     30.33 o 
  -6   3   9      330.05      330.32     60.25 o 
  -5   3   9      448.82      461.24     43.86 o 
  -4   3   9      880.27      903.87     51.04 o 
  -3   3   9       11.08       15.85     24.94 o 
  -2   3   9       21.69        5.47     26.38 o 
  -1   3   9     1571.68     1459.79     55.75 o 
   0   3   9       26.97       32.18     26.64 o 
   1   3   9      422.01      392.46     54.80 o 
   2   3   9      170.89      190.38     42.58 o 
   3   3   9      336.34      368.16     37.97 o 
   4   3   9     5816.33     5732.53     97.38 o 
   5   3   9        3.41       54.45     39.09 o 
   6   3   9       48.85       62.13     40.49 o 
   7   3   9      796.36      802.79     65.62 o 
   8   3   9      402.56      393.44     37.76 o 
   9   3   9     1131.04     1133.50     52.64 o 
  10   3   9        8.98       11.17     40.49 o 
  -7   4   9       78.34      120.47     48.96 o 
  -6   4   9      895.40      917.58     47.78 o 
  -5   4   9      614.92      639.53     48.86 o 
  -4   4   9     2464.33     2426.77     69.55 o 
  -3   4   9       98.59      153.23     37.00 o 
  -2   4   9       92.81       68.23     32.81 o 
  -1   4   9     2523.15     2410.68     66.14 o 
   0   4   9      424.98      434.95     41.88 o 
   1   4   9      844.78      777.89     47.12 o 
   2   4   9      429.31      402.43     80.63 o 
   3   4   9      315.65      345.51     36.97 o 
   4   4   9     2287.73     2315.30     81.33 o 
   5   4   9        0.79      -10.47     36.30 o 
   6   4   9      376.84      448.86     56.54 o 
   7   4   9       15.33       64.22     42.58 o 
   8   4   9      465.35      446.07     60.03 o 
   9   4   9     1095.22     1160.39     52.48 o 
  10   4   9       24.94      115.18     50.26 o 
  -7   5   9        0.26      -39.79     62.83 o 
  -6   5   9        0.90       12.51     55.96 o 
  -5   5   9       45.17       25.36     46.35 o 
  -4   5   9      835.09      892.57     50.35 o 
  -3   5   9        1.56       21.90     27.81 o 
  -2   5   9       13.54       64.28     29.11 o 
  -1   5   9      272.71      188.59     33.51 o 
   0   5   9      984.47      974.74     99.83 o 
   1   5   9     2158.84     2152.00     69.81 o 
   2   5   9       54.27       51.33     28.67 o 
   3   5   9      407.84      439.29     39.68 o 
   4   5   9     1088.52      989.18     69.81 o 
   5   5   9       87.87       67.71     41.88 o 
   6   5   9       17.87       13.96     40.49 o 
   7   5   9        6.57       29.32     43.28 o 
   8   5   9      492.70      490.75     63.53 o 
   9   5   9     1153.78     1241.60     54.34 o 
  10   5   9       18.94       55.15     50.96 o 
  -6   6   9      373.09      409.77     75.39 o 
  -5   6   9      171.82      183.25     37.93 o 
  -4   6   9      684.33      699.29     40.80 o 
  -3   6   9       51.21       50.56     30.00 o 
  -2   6   9        2.74        3.92     28.12 o 
  -1   6   9      892.11      888.18     49.88 o 
   0   6   9      374.57      342.14     37.21 o 
   1   6   9      687.92      672.67     48.80 o 
   2   6   9       55.49       56.77     30.11 o 
   3   6   9     1188.66     1123.21     71.90 o 
   4   6   9      837.49      751.83     68.41 o 
   5   6   9      368.11      378.36     54.45 o 
   6   6   9     1179.13     1130.89     77.49 o 
   7   6   9       16.36       19.55     43.98 o 
   8   6   9      127.07      152.18     54.45 o 
   9   6   9      252.44      302.97     64.22 o 
  10   6   9        8.66      -49.56     53.05 o 
  -6   7   9       10.94      -53.05     56.54 o 
  -5   7   9       62.33       39.09     56.54 o 
  -4   7   9      791.52      771.41     43.39 o 
  -3   7   9      295.19      311.41     33.11 o 
  -2   7   9      283.93      302.09     56.89 o 
  -1   7   9       17.87        5.25     29.12 o 
   0   7   9      448.78      365.06     38.46 o 
   1   7   9      347.26      364.98     38.22 o 
   2   7   9        4.35        2.79     37.70 o 
   3   7   9      163.37      148.69     44.68 o 
   4   7   9      146.34      127.05     45.38 o 
   5   7   9      365.03      326.00     55.15 o 
   6   7   9     1132.56     1135.77     83.07 o 
   7   7   9      454.17      443.98     67.02 o 
   8   7   9      522.75      467.01     71.20 o 
   9   7   9      511.23      531.94     76.79 o 
  10   7   9       81.74       30.02     62.13 o 
  -5   8   9        0.71      -20.94     55.85 o 
  -4   8   9      268.34      309.25     67.71 o 
  -3   8   9      491.22      421.30     35.17 o 
  -2   8   9      201.18      188.03     30.14 o 
  -1   8   9     1516.55     1479.19     50.40 o 
   0   8   9      309.34      282.02     49.56 o 
   1   8   9      662.70      650.61     64.92 o 
   2   8   9     1017.98      981.50     74.00 o 
   3   8   9        4.31       14.66     40.49 o 
   4   8   9      258.89      246.42     53.05 o 
   5   8   9      314.80      281.33     55.15 o 
   6   8   9      715.26      691.80     74.69 o 
   7   8   9      136.14      151.48     59.34 o 
   8   8   9       88.09       80.28     59.34 o 
   9   8   9      273.71      349.74     75.39 o 
  -5   9   9        9.89       97.03     57.24 o 
  -4   9   9      716.77      779.06     83.77 o 
  -3   9   9      267.20      252.01     63.53 o 
  -2   9   9      583.99      598.19     48.20 o 
  -1   9   9      716.83      789.70     51.13 o 
   0   9   9      121.66      104.44     34.04 o 
   1   9   9     1257.04     1103.66     74.00 o 
   2   9   9     1246.64     1165.79     80.28 o 
   3   9   9      989.04      909.60     76.79 o 
   4   9   9      641.84      642.23     68.41 o 
   5   9   9      121.38      209.42     56.54 o 
   6   9   9     2591.61     2455.84    115.88 o 
   7   9   9      543.46      497.03     78.18 o 
   8   9   9        6.29       13.26     60.73 o 
   9   9   9      288.47      329.49     77.49 o 
  -4  10   9      454.07      575.91     75.39 o 
  -3  10   9      172.99      191.27     58.64 o 
  -2  10   9     1440.01     1528.09     99.83 o 
  -1  10   9      423.53      526.97     76.09 o 
   0  10   9      246.24      332.76     41.08 o 
   1  10   9     1083.73     1190.78     60.67 o 
   2  10   9      428.81      378.11     72.95 o 
   3  10   9      223.72      197.31     39.24 o 
   4  10   9      167.28       99.13     52.36 o 
   5  10   9        0.54      -37.70     50.96 o 
   6  10   9     1033.35     1141.36     97.03 o 
   7  10   9      123.84       97.03     64.92 o 
   8  10   9       31.59      -48.87     62.13 o 
  -2  11   9     1194.10     1312.39     96.33 o 
  -1  11   9      198.76      215.01     60.03 o 
   0  11   9       44.57       98.95     34.67 o 
   1  11   9      899.73      918.49     54.50 o 
   2  11   9      328.58      344.01     42.91 o 
   3  11   9     1603.10     1519.02     66.87 o 
   4  11   9      144.51      182.20     60.03 o 
   5  11   9        1.16       50.96     57.24 o 
   6  11   9     1406.13     1219.54    103.32 o 
   7  11   9      135.67      121.47     69.81 o 
   0  12   9       33.17       43.98     53.05 o 
   1  12   9      573.71      587.78     69.11 o 
   2  12   9      467.81      520.51     47.09 o 
   3  12   9      808.94      880.98     85.86 o 
   4  12   9        8.99       -4.89     55.85 o 
   5  12   9       23.30       15.36     62.13 o 
  -1  -3  10       66.44      137.13     48.17 o 
   0  -3  10       11.09       -6.28     35.78 o 
   1  -3  10      473.78      505.06     48.86 o 
   2  -3  10      262.82      300.52     43.90 o 
   3  -3  10       55.84       92.15     52.36 o 
  -3  -2  10       20.58       48.28     37.36 o 
  -2  -2  10      592.84      611.35     52.71 o 
  -1  -2  10      497.24      527.43     49.61 o 
   0  -2  10        0.19       11.63     42.93 o 
   1  -2  10      137.97      222.85     39.95 o 
   2  -2  10      106.61      155.64     37.51 o 
   3  -2  10      408.85      445.50     45.00 o 
   4  -2  10       16.54      -30.72     46.07 o 
   5  -2  10        0.92       16.06     48.87 o 
  -4  -1  10      198.74      210.19     42.64 o 
  -3  -1  10        0.82       -3.18     45.03 o 
  -2  -1  10      186.06      215.24     40.48 o 
  -1  -1  10      430.69      452.78     45.66 o 
   0  -1  10       14.93      -15.71     31.10 o 
   1  -1  10      152.62      202.77     37.97 o 
   2  -1  10      177.05      178.75     36.98 o 
   3  -1  10      138.90      128.48     35.54 o 
   4  -1  10       88.53      114.68     35.54 o 
   5  -1  10       12.16       63.53     46.07 o 
   6  -1  10       91.42      110.30     53.05 o 
  -5   0  10       38.03       69.72     38.06 o 
  -4   0  10      253.51      271.63     53.75 o 
  -3   0  10      110.00      102.62     36.30 o 
  -2   0  10      660.25      691.28     49.83 o 
  -1   0  10      745.96      696.27     48.37 o 
   0   0  10       11.78       41.48     31.34 o 
   1   0  10      269.49      306.01     40.14 o 
   2   0  10      286.51      327.59     39.75 o 
   3   0  10      787.22      868.10     53.75 o 
   4   0  10      613.85      624.05     48.60 o 
   5   0  10       80.28      100.13     38.39 o 
   6   0  10      905.91      927.75     76.09 o 
   7   0  10      500.02      492.84     65.62 o 
  -5   1  10      449.73      438.06     49.21 o 
  -4   1  10      321.41      329.85     48.17 o 
  -3   1  10        3.21        7.83     29.86 o 
  -2   1  10      925.59      877.51     51.82 o 
  -1   1  10     1428.44     1340.28     58.49 o 
   0   1  10        0.70       26.53     38.39 o 
   1   1  10      124.41      155.76     34.55 o 
   2   1  10      104.64      105.13     32.80 o 
   3   1  10      811.80      836.64     51.68 o 
   4   1  10      784.58      818.94     51.66 o 
   5   1  10      102.63       54.89     34.21 o 
   6   1  10      381.48      492.84     59.34 o 
   7   1  10      287.80      205.93     52.36 o 
   8   1  10      275.90      284.82     55.85 o 
  -6   2  10      381.05      409.77     50.06 o 
  -5   2  10      328.95      324.24     43.14 o 
  -4   2  10      275.13      281.41     41.21 o 
  -3   2  10        0.19       32.23     30.33 o 
  -2   2  10      533.25      517.54     45.15 o 
  -1   2  10      612.47      605.43     46.63 o 
   0   2  10      133.03      166.56     34.54 o 
   1   2  10      902.98      891.74     50.34 o 
   2   2  10       52.81       62.96     31.41 o 
   3   2  10     1456.17     1451.18     79.58 o 
   4   2  10      571.08      638.58     48.30 o 
   5   2  10       50.07       37.41     76.44 o 
   6   2  10      734.41      800.70     67.71 o 
   7   2  10        0.46       30.72     40.49 o 
   8   2  10      423.49      466.32     60.73 o 
   9   2  10       87.65       76.79     46.77 o 
  -6   3  10      428.25      441.80     63.87 o 
  -5   3  10      591.58      605.89     51.44 o 
  -4   3  10      817.60      775.57     75.39 o 
  -3   3  10        2.37       20.88     30.82 o 
  -2   3  10      356.90      355.51     40.14 o 
  -1   3  10      507.55      480.81     43.19 o 
   0   3  10      275.98      240.59     35.23 o 
   1   3  10      307.32      265.27     36.65 o 
   2   3  10       15.53       31.92     30.11 o 
   3   3  10     1391.20     1444.13     59.92 o 
   4   3  10      905.02      956.48     52.86 o 
   5   3  10       59.40       53.89     32.92 o 
   6   3  10      105.42      122.86     45.38 o 
   7   3  10       80.11       49.56     41.19 o 
   8   3  10      904.47      933.86     51.07 o 
   9   3  10      443.07      420.94     58.64 o 
  -6   4  10      354.39      376.32     64.35 o 
  -5   4  10      565.82      571.15     49.35 o 
  -4   4  10      700.92      686.41     51.31 o 
  -3   4  10        0.59       35.29     26.15 o 
  -2   4  10      257.72      254.29     36.49 o 
  -1   4  10      284.69      295.10     37.48 o 
   0   4  10      347.94      345.21     38.20 o 
   1   4  10     1034.21     1096.36     54.68 o 
   2   4  10        0.21      -15.22     28.67 o 
   3   4  10      360.89      392.70     64.22 o 
   4   4  10       85.17       75.57     33.04 o 
   5   4  10      204.55      175.22     46.07 o 
   6   4  10      603.55      657.59     64.92 o 
   7   4  10       36.23       29.32     41.19 o 
   8   4  10      519.81      556.37     64.22 o 
   9   4  10      317.40      390.47     40.83 o 
  -6   5  10        0.28        1.05     53.56 o 
  -5   5  10       88.95       63.83     52.75 o 
  -4   5  10      320.93      377.88     42.64 o 
  -3   5  10        0.26       11.37     29.60 o 
  -2   5  10      451.41      469.63     51.66 o 
  -1   5  10      142.81      183.13     34.46 o 
   0   5  10      539.92      544.08     45.16 o 
   1   5  10      326.08      319.23     38.69 o 
   2   5  10        6.92        3.96     30.37 o 
   3   5  10      206.28      241.29     36.57 o 
   4   5  10      141.71      155.67     45.38 o 
   5   5  10      256.89      312.04     52.36 o 
   6   5  10       23.90       61.43     43.28 o 
   7   5  10        0.93       16.75     43.98 o 
   8   5  10      639.98      651.31     71.90 o 
   9   5  10      261.95      248.06     37.35 o 
  -5   6  10      104.49      106.59     32.68 o 
  -4   6  10      568.45      550.93     41.12 o 
  -3   6  10       82.38       91.37     33.75 o 
  -2   6  10        6.30       19.62     30.50 o 
  -1   6  10      334.02      326.23     40.33 o 
   0   6  10     1736.92     1468.72    240.84 o 
   1   6  10     2278.27     2160.51     66.87 o 
   2   6  10       98.86      140.40     33.51 o 
   3   6  10       19.82        4.75     36.65 o 
   4   6  10      805.79      811.17     70.51 o 
   5   6  10      939.11      795.11     70.51 o 
   6   6  10      736.99      745.55     71.90 o 
   7   6  10        0.20       20.94     46.77 o 
   8   6  10      352.85      342.76     60.73 o 
   9   6  10      283.52      243.63     60.73 o 
  -5   7  10        7.62      -41.19     63.53 o 
  -4   7  10      681.75      699.57     44.90 o 
  -3   7  10       39.12       -9.31     39.27 o 
  -2   7  10      543.46      529.08     46.71 o 
  -1   7  10        0.97       15.89     31.20 o 
   0   7  10       52.13       34.89     32.36 o 
   2   7  10        0.44       -4.19     39.09 o 
   3   7  10      112.91       86.56     42.58 o 
   4   7  10      216.98      210.12     50.26 o 
   5   7  10      609.07      630.36     69.81 o 
   6   7  10     1360.93     1315.88     85.86 o 
   7   7  10        5.21       -6.98     46.07 o 
   8   7  10      190.76      164.75     57.94 o 
   9   7  10      241.99      270.16     64.92 o 
  -4   8  10     1051.29      949.39     96.33 o 
  -3   8  10      516.96      482.63     39.59 o 
  -2   8  10      540.23      567.26     73.29 o 
  -1   8  10       51.29       43.66     33.54 o 
   0   8  10     1000.72      946.78     55.75 o 
   1   8  10     1944.89     1926.00     90.05 o 
   2   8  10        4.61        9.77     41.19 o 
   3   8  10      217.25      282.02     53.05 o 
   4   8  10      282.46      257.59     53.75 o 
   5   8  10     1056.70      934.03     79.58 o 
   6   8  10     1347.37     1266.31     90.75 o 
   7   8  10       21.31      -18.85     48.87 o 
   8   8  10      363.95      301.57     66.32 o 
   9   8  10      246.22      205.93     66.32 o 
  -4   9  10      642.34      839.79     90.75 o 
  -3   9  10      390.07      416.05     74.00 o 
  -2   9  10     1089.87     1096.88     60.03 o 
  -1   9  10        1.97      -17.28     45.03 o 
   0   9  10      115.24       86.56     46.07 o 
   1   9  10     1656.84     1705.41     87.26 o 
   2   9  10       71.19       83.77     45.38 o 
   3   9  10      765.24      741.36     73.30 o 
   4   9  10       75.46       20.94     47.47 o 
   5   9  10      359.44      395.11     64.22 o 
   6   9  10      972.61      834.20     85.17 o 
   7   9  10        2.67       36.30     55.15 o 
   8   9  10       35.40       50.26     60.03 o 
  -3  10  10      182.06      121.47     64.92 o 
  -2  10  10      897.30     1056.89     99.13 o 
  -1  10  10       10.38       20.02     53.05 o 
   0  10  10      434.27      422.83     46.62 o 
   1  10  10      903.19      890.09     56.93 o 
   2  10  10      450.43      464.92     62.13 o 
   3  10  10      795.04      744.85     78.18 o 
   4  10  10        7.71       89.35     52.36 o 
   5  10  10      521.61      520.07     71.20 o 
   6  10  10     1037.05     1036.65     92.15 o 
   7  10  10       33.12       55.15     59.34 o 
   8  10  10      151.31      215.01     71.90 o 
  -1  11  10       60.69       86.56     62.83 o 
   0  11  10      193.33      212.84     43.28 o 
   1  11  10      393.01      372.88     46.08 o 
   2  11  10      365.59      395.66     75.74 o 
   3  11  10      864.28      886.13     58.99 o 
   4  11  10        3.09      131.94     55.85 o 
   5  11  10      119.75      122.16     61.43 o 
   6  11  10      596.32      617.10     83.07 o 
   2  12  10      346.08      431.21     48.47 o 
   3  12  10      574.69      568.93     75.39 o 
   4  12  10        0.80       62.83     57.24 o 
  -2  -1  11      747.44      711.35     57.20 o 
  -1  -1  11      117.28      124.96     39.49 o 
   0  -1  11       43.25       58.37     36.49 o 
   1  -1  11       43.86       94.74     38.69 o 
   2  -1  11       61.72       78.15     37.92 o 
   3  -1  11      505.95      590.31     51.82 o 
  -3   0  11      122.02      117.42     38.96 o 
  -2   0  11      695.47      756.58     55.45 o 
  -1   0  11      196.43      199.70     39.45 o 
   0   0  11      220.71      184.13     40.23 o 
   1   0  11      237.55      211.46     41.16 o 
   2   0  11       42.03       79.01     35.98 o 
   3   0  11     1190.59     1297.69     62.27 o 
   4   0  11      260.78      267.55     42.72 o 
   5   0  11       40.41       25.83     43.98 o 
   6   0  11      182.40      233.16     57.94 o 
  -4   1  11      405.47      393.81     48.31 o 
  -3   1  11       40.87       -1.08     32.90 o 
  -2   1  11      499.74      511.02     47.59 o 
  -1   1  11      642.76      620.62     51.33 o 
   0   1  11      300.41      294.25     40.93 o 
   1   1  11        9.69       39.95     33.47 o 
   2   1  11      140.11      159.68     37.97 o 
   3   1  11     1302.27     1326.18     61.77 o 
   4   1  11      280.57      322.84     43.94 o 
   5   1  11       48.35       14.82     99.83 o 
   6   1  11       14.45      101.22     45.38 o 
   7   1  11       63.60       70.51     49.56 o 
  -4   2  11       71.76      118.94     38.46 o 
  -3   2  11       17.68       40.32     33.68 o 
  -2   2  11      282.01      381.79     44.39 o 
  -1   2  11      127.07      145.01     36.26 o 
   0   2  11      195.12      229.81     38.20 o 
   1   2  11      227.72      222.51     38.75 o 
   2   2  11      109.91      136.39     36.65 o 
   3   2  11     1999.58     2001.00     89.00 o 
   4   2  11      365.40      391.04     45.44 o 
   5   2  11       21.84      -14.15     52.70 o 
   6   2  11      308.26      312.04     55.15 o 
   7   2  11      195.36      238.04     51.66 o 
  -4   3  11      587.36      656.23     52.48 o 
  -3   3  11        1.07       19.42     33.79 o 
  -2   3  11      750.47      746.04     52.57 o 
  -1   3  11      551.68      520.25     46.37 o 
   0   3  11      308.13      347.77     41.92 o 
   1   3  11       14.91       12.45     30.49 o 
   2   3  11        0.25      -23.40     43.63 o 
   3   3  11      842.22      846.49     53.56 o 
   4   3  11      218.99      216.71     39.40 o 
   5   3  11      196.94      162.34     40.09 o 
   6   3  11        0.38       46.77     42.58 o 
   7   3  11       75.00      147.99     48.17 o 
   8   3  11      954.06     1002.31     61.43 o 
  -4   4  11      187.17      137.49     46.77 o 
  -3   4  11       21.67       19.22     32.07 o 
  -2   4  11      121.81      131.81     36.52 o 
  -1   4  11      611.56      475.70     74.35 o 
   0   4  11     1220.09     1247.35     58.58 o 
   1   4  11      188.44      147.08     35.78 o 
   2   4  11       13.10       17.37     32.30 o 
   3   4  11      587.20      639.69     50.94 o 
   4   4  11       66.32       39.88     34.48 o 
   5   4  11       29.56       40.49     43.98 o 
   6   4  11       56.82       35.60     43.98 o 
   7   4  11       63.65      115.18     46.77 o 
   8   4  11     1047.89     1177.66     80.28 o 
  -4   5  11       46.86       37.59     52.01 o 
  -3   5  11      119.22       92.26     34.54 o 
  -2   5  11      603.45      519.37     64.22 o 
  -1   5  11      124.05      132.41     36.22 o 
   0   5  11      467.21      506.46     49.56 o 
   1   5  11      478.01      483.27     46.27 o 
   2   5  11       32.66       55.73     33.59 o 
   3   5  11     1063.95      984.42     56.45 o 
   4   5  11      280.34      286.46     41.15 o 
   5   5  11      838.35      874.69     72.60 o 
   6   5  11       27.43       76.79     46.07 o 
   7   5  11       40.63       34.90     46.07 o 
   8   5  11      601.85      790.92     76.09 o 
  -4   6  11      298.20      321.11     43.67 o 
  -3   6  11      112.28      147.70     39.22 o 
  -2   6  11      105.93       82.64     34.98 o 
  -1   6  11        3.96       -1.37     18.79 o 
   0   6  11      816.45      781.94     53.06 o 
   1   6  11        7.56       20.71     32.49 o 
   2   6  11        0.26       12.19     32.10 o 
   3   6  11      527.72      506.76     51.31 o 
   4   6  11      101.83       48.87     42.58 o 
   5   6  11     1116.42     1137.17     80.98 o 
   6   6  11      483.40      449.56     60.73 o 
   7   6  11      229.63      258.29     55.85 o 
   8   6  11      645.42      628.27     75.39 o 
  -4   7  11      286.89      286.67     56.54 o 
  -3   7  11      189.57      198.20     46.42 o 
  -2   7  11      848.38      837.55     56.74 o 
  -1   7  11      209.92      197.96     39.72 o 
   0   7  11      557.66      601.05     67.02 o 
   1   7  11      358.14      374.26     43.80 o 
   2   7  11        4.10        7.76     32.71 o 
   3   7  11      252.71      198.25     50.26 o 
   4   7  11      117.16      103.32     47.47 o 
   5   7  11      682.48      702.27     69.81 o 
   6   7  11      101.43      124.96     52.36 o 
   7   7  11       68.96      184.99     55.15 o 
   8   7  11      295.68      295.29     65.62 o 
  -3   8  11      427.70      420.00     61.31 o 
  -2   8  11      586.53      652.10     53.63 o 
  -1   8  11       15.82       42.90     78.88 o 
   0   8  11      877.04      873.31     56.65 o 
   1   8  11      776.61      651.86     86.91 o 
   2   8  11     1002.91      973.82     76.79 o 
   3   8  11      701.98      657.59     71.90 o 
   4   8  11       60.30       85.17     47.47 o 
   5   8  11     1679.11     1513.43     91.45 o 
   6   8  11      729.43      808.37     82.37 o 
   7   8  11       34.36       31.41     50.26 o 
   8   8  11      214.09      271.55     64.92 o 
  -2   9  11      410.94      378.83     40.58 o 
  -1   9  11       11.18      -38.56    101.92 o 
   0   9  11      196.34      195.46     52.36 o 
   1   9  11      403.72      468.41     62.83 o 
   2   9  11      348.46      275.04     54.45 o 
   3   9  11      233.28      200.35     52.36 o 
   4   9  11        2.42       23.73     45.38 o 
   5   9  11      324.51      293.19     61.43 o 
   6   9  11      307.65      311.34     63.53 o 
   7   9  11       29.80       93.54     56.54 o 
  -1  10  11        0.18      -38.93     48.52 o 
   0  10  11      150.69       87.05     53.40 o 
   1  10  11      382.70      415.36     61.43 o 
   2  10  11     1025.19      968.93     81.68 o 
   3  10  11      724.69      735.08     76.79 o 
   4  10  11       10.36       66.32     53.05 o 
   5  10  11      586.09      624.78     78.18 o 
   6  10  11      456.05      413.26     71.90 o 
   7  10  11       91.99      187.09     66.32 o 
   0  11  11      144.07      252.25     44.22 o 
   1  11  11      474.20      520.61     51.95 o 
   2  11  11      462.32      444.59     51.45 o 
   3  11  11      155.49      110.51    140.31 o 
   4  11  11      141.72      176.61     60.73 o 
   5  11  11      406.76      483.77     77.49 o 
  -1   1  12      144.21      164.11     41.71 o 
   0   1  12      315.88      379.77     47.38 o 
   1   1  12       49.35       70.18     38.00 o 
   2   1  12      346.38      368.21     47.26 o 
   3   1  12      580.71      586.04     53.37 o 
   4   1  12       83.69      132.57     41.92 o 
  -2   2  12      436.92      504.12     51.00 o 
  -1   2  12      220.39      247.00     64.22 o 
   0   2  12      127.62      196.41     40.44 o 
   1   2  12       28.93       33.70     35.28 o 
   2   2  12      266.70      254.29     42.91 o 
   3   2  12      944.63      957.81     60.33 o 
   4   2  12      112.63      104.64     46.77 o 
   5   2  12        4.02      -10.33    125.31 o 
   6   2  12       80.57      102.62     48.87 o 
  -3   3  12       21.26       15.87     36.52 o 
  -2   3  12      338.04      329.29     45.15 o 
  -1   3  12      100.30      161.94     38.42 o 
   0   3  12      771.96      786.17     54.90 o 
   1   3  12       37.59       15.74     36.30 o 
   2   3  12        5.49       43.82     36.47 o 
   3   3  12      370.57      435.07     48.30 o 
   4   3  12       15.26       -9.26     63.18 o 
   5   3  12      412.09      403.91     49.91 o 
   6   3  12        3.50       68.41     47.47 o 
  -3   4  12      126.36      135.75     40.47 o 
  -2   4  12      229.15      263.14     41.95 o 
  -1   4  12       50.93       42.19     33.75 o 
   0   4  12      470.54      556.63     50.32 o 
   1   4  12        9.58        2.21     33.89 o 
   2   4  12       97.22      100.15     38.16 o 
   3   4  12      269.99      288.14     44.22 o 
   4   4  12       40.43       25.50     78.53 o 
   5   4  12      109.41      115.88     50.26 o 
   6   4  12        3.51       37.00     46.77 o 
   7   4  12      456.78      485.16     65.62 o 
  -3   5  12        8.47       50.40     25.95 o 
  -2   5  12      116.40      109.01     38.25 o 
  -1   5  12      706.98      716.16     59.69 o 
   0   5  12     1535.47     1553.46     78.18 o 
   1   5  12       47.05       62.36     35.86 o 
   2   5  12       36.05       45.20     35.48 o 
   3   5  12      454.20      428.16     47.69 o 
   4   5  12      375.47      410.83     48.12 o 
   5   5  12      728.19      818.15     75.39 o 
   6   5  12       34.02       75.39     46.07 o 
   7   5  12      188.79      288.31     58.64 o 
  -3   6  12      409.69      434.24     49.83 o 
  -2   6  12       38.35       51.66     35.54 o 
  -1   6  12       96.31      105.06     52.01 o 
   0   6  12      593.98      658.03     53.91 o 
   1   6  12       34.77       57.56     36.47 o 
   2   6  12      139.34      124.74     37.74 o 
   3   6  12       99.06       94.30     58.99 o 
   4   6  12      196.15      205.24     53.05 o 
   5   6  12     1025.63      994.06     78.18 o 
   6   6  12      118.26      147.29     53.05 o 
   7   6  12      130.12      195.46     57.24 o 
  -2   7  12       39.14      100.07     39.75 o 
  -1   7  12      461.33      451.10     48.89 o 
   0   7  12      905.34      941.02     59.08 o 
   1   7  12      138.54      122.06     52.01 o 
   2   7  12      237.93      256.82     47.12 o 
   3   7  12      130.51      175.92     52.36 o 
   4   7  12      351.86      356.72     60.73 o 
   5   7  12     1091.61     1035.95     82.37 o 
   6   7  12      239.38      223.39     57.94 o 
   7   7  12       67.82       74.00     50.96 o 
  -2   8  12      148.66      135.69     79.58 o 
  -1   8  12        6.46       11.02     40.49 o 
   0   8  12      606.89      619.46     78.18 o 
   1   8  12      382.45      292.74    124.96 o 
   2   8  12      466.22      493.54     65.62 o 
   3   8  12      265.06      243.63     57.24 o 
   4   8  12       15.23       39.09     48.17 o 
   5   8  12      976.64     1052.70     83.77 o 
   6   8  12      214.05      179.41     57.24 o 
   7   8  12        2.34       62.83     55.85 o 
  -1   9  12       16.56      -53.95    103.66 o 
   0   9  12      702.50      725.30     75.39 o 
   1   9  12      412.04      369.98     62.83 o 
   2   9  12      622.99      608.03     71.20 o 
   3   9  12        5.14      -10.47     46.07 o 
   4   9  12        8.50       53.05     49.56 o 
   5   9  12     1391.87     1334.73     90.75 o 
   6   9  12       79.56      165.44     60.03 o 
   1  10  12      262.92      269.46     59.34 o 
   2  10  12     1012.71     1015.01     83.77 o 
   3  10  12       22.35       20.24     50.26 o 
   4  10  12       14.46       24.43     51.66 o 
   5  10  12      916.86      952.18     89.35 o 
   1   3  13       12.33       -4.11     37.36 o 
   2   3  13      186.52      210.15     45.83 o 
   3   3  13       93.67       35.94     63.53 o 
   0   4  13      575.20      644.99     55.77 o 
   1   4  13       10.04      -11.73     36.57 o 
   2   4  13      513.39      527.17     53.63 o 
   3   4  13      139.95      149.99     97.38 o 
   4   4  13      354.51      354.37     73.30 o 
   0   5  13      119.00      189.04     43.93 o 
   1   5  13        2.51       76.50     39.46 o 
   2   5  13      351.13      396.07     50.38 o 
   3   5  13       18.93        2.53     66.67 o 
   4   5  13      561.57      537.14     62.48 o 
   5   5  13      871.11     1003.84     83.77 o 
   0   6  13      222.80      270.07     46.49 o 
   1   6  13       34.60       -1.42     41.88 o 
   2   6  13       93.41       77.83     39.72 o 
   3   6  13       26.51       36.07    105.06 o 
   4   6  13      342.29      388.83     63.53 o 
   5   6  13      410.53      434.90     65.62 o 
   0   7  13      861.00      813.64     61.52 o 
   1   7  13      628.18      640.31     84.82 o 
   2   7  13      523.99      474.45     53.07 o 
   3   7  13        6.07      -38.45     99.13 o 
   4   7  13      922.80      869.81     80.28 o 
   5   7  13     1108.02     1105.06     85.86 o 
   1   8  13      328.14      283.80     85.17 o 
   2   8  13      182.24      173.82     55.85 o 
   3   8  13        0.32       38.39     48.87 o 
   4   8  13      219.17      211.52     57.24 o 
                                                 
